# Supplementary material for: Molecular, Pathological, Radiological, and Immune Profiling of Non-brainstem Pediatric High-Grade Glioma from the HERBY Phase II Randomized Trial
Source: Cancer Cell. 2018 May 14;33(5):829–842.e5. doi: 10.1016/j.ccell.2018.04.004 (PMC5956280; doi:10.1016/j.ccell.2018.04.004)
Supplement: Table S1. Summary of Clinical and Molecular Data, Related to Figure 1 [file mmc2.xlsx]

## Sheet: Sample_cohort
Table S1 (related to Figure 1)
Sample_ID	Gender	EFS_months	EFS_censor	OS_months	OS_censor	Location_category	Location_detailed	WHO_2007	Resection	Treatment arm	Performance_status	Performance_test	Best_response_category	Best_response	Age_years	Young person cohort	H3F3A_Base_change	H3F3A_AA _change	Methylation_classification	Subgroup	MGMT_methylation	Exome_tumour_coverage_read_depth	Exome_normal_coverage_read_depth	CNA	SNV	Mutation_rate_perMb	Fusion_panel_coverage_read_depth	RNAseq_coverage_million_reads	CD8_TIL_analysis
HERBY_002	Male	15.9	1	15.9	1	Hemispheric	TIM_NA	Grade_3	Biopsy	Chemoradiation + adjuvant TMZ	80-100	Lansky Play-Performance Status	NA	NA	6	No	NA	NA	NA	NA	NA	NA	NA	NA	NA	NA	NA	NA	NA
HERBY_004	Male	24.0667	0	24.0667	0	Midline	Midbrain tegmentum	Grade_3	Other	Chemoradiation + adjuvant TMZ	80-100	Lansky Play-Performance Status	SD_NC	No change	5.41667	No	NA	NA	NA	NA	NA	NA	NA	NA	NA	NA	NA	NA	NA
HERBY_005	Male	2.8	1	15.6333	1	Hemispheric	Right frontal lobe	Grade_3	Total Or Near Total Resection	Chemoradiation + adjuvant TMZ	80-100	Lansky Play-Performance Status	PD	Progressive disease	11.6667	No	None	None	GBM_IDH	IDH1	Methylated	360	NA	53	47	NA	NA	NA	CD8_TIL
HERBY_006	Male	17.3333	1	24.6333	1	Midline	Right thalamus	Grade_4	Other	Chemoradiation + adjuvant TMZ + Bevacizumab	80-100	Lansky Play-Performance Status	SD_NC	Stable disease	11.0833	No	NA	NA	NA	NA	NA	NA	NA	NA	NA	NA	NA	NA	NA
HERBY_007	Female	0.266667	1	0.266667	1	Midline	TIM_NA	Grade_4	Biopsy	Chemoradiation + adjuvant TMZ + Bevacizumab	80-100	Lansky Play-Performance Status	NA	NA	5.91667	No	NA	NA	NA	NA	NA	NA	NA	NA	NA	NA	NA	NA	NA
HERBY_008	Male	8.26667	1	17.7667	0	Hemispheric	Left frontal lobe	Grade_4	Other	Chemoradiation + adjuvant TMZ + Bevacizumab	NA	NA	SD_NC	Stable disease	10.5	No	None	None	GBM_RTK_MYCN	GBM_wt	Unmethylated	429	166	10	12	1.11097	906.339	NA	NA
HERBY_009	Male	2.4	1	35.1333	0	Hemispheric	Left frontal lobe, left temporal lobe	Grade_4	Total Or Near Total Resection	Chemoradiation + adjuvant TMZ	80-100	Lansky Play-Performance Status	PD	Progressive disease	4.91667	No	None	None	Unclassified	GBM_wt	Unmethylated	281	162	18	9	1.07454	839.415	107.9	CD8_TIL
HERBY_010	Female	7.86667	1	18.5333	1	Midline	Right thalamus	Grade_4	Other	Chemoradiation + adjuvant TMZ + Bevacizumab	80-100	Karnofsky (KPS) Scale	SD_NC	No change	14.5	No	c.83A>T	p.(Lys27Met)	GBM_K27	GBM_K27	Unmethylated	337	190	10	17	1.29309	983.579	NA	CD8_TIL
HERBY_011	Female	11.3333	1	14.9667	1	Hemispheric	Left parietal lobe, intraventricular	Grade_4	Total Or Near Total Resection	Chemoradiation + adjuvant TMZ	80-100	Lansky Play-Performance Status	SD_NC	Stable disease	12	No	c.103G>A	p.(Gly34Arg)	GBM_G34	GBM_G34	Methylated	372	177	20	16	1.47522	545.611	132.9	CD8_TIL
HERBY_012	Female	0.0333333	0	1.56667	0	Midline	Left thalamus	Grade_4	Total Or Near Total Resection	Chemoradiation + adjuvant TMZ	60-70	Lansky Play-Performance Status	NA	NA	10.8333	No	c.83A>T	p.(Lys27Met)	GBM_K27	GBM_K27	Unmethylated	434	163	70	14	0.947055	822.883	101.3	CD8_TIL
HERBY_013	Male	17.7333	1	17.7333	0	Hemispheric	Left frontal lobe	Grade_4	Total Or Near Total Resection	Chemoradiation + adjuvant TMZ + Bevacizumab	80-100	Lansky Play-Performance Status	CR_PR	Complete response	7.33333	No	None	None	Unclassified	GBM_wt	Unmethylated	442	150	1	5258	202.069	860.136	97.7	CD8_TIL
HERBY_014	Female	10.5333	0	13.1	0	Hemispheric	Right frontal lobe, corpus callosum	Grade_4	Total Or Near Total Resection	Chemoradiation + adjuvant TMZ + Bevacizumab	80-100	Lansky Play-Performance Status	SD_NC	Stable disease	9.66667	No	None	None	Unclassified	GBM_wt	Unmethylated	393	119	35	17	1.27488	923.261	NA	CD8_TIL
HERBY_015	Female	8.66667	1	14.2	1	Midline	Left thalamus	Grade_3	Other	Chemoradiation + adjuvant TMZ	80-100	Karnofsky (KPS) Scale	SD_NC	Stable disease	15.0833	No	c.83A>T	p.(Lys27Met)	NORM_PIN	GBM_K27	Unmethylated	353	163	11	17	1.09276	1075.04	107.9	CD8_TIL
HERBY_016	Female	5.53333	1	16.4333	1	Midline	Right thalamus	Grade_3	Biopsy	Chemoradiation + adjuvant TMZ + Bevacizumab	80-100	Lansky Play-Performance Status	SD_NC	Stable disease	10.4167	No	None	None	GBM_RTK_MYCN	GBM_wt	Unmethylated	303	135	29	14	0.910629	NA	NA	CD8_TIL
HERBY_017	Male	35.5	0	35.5	0	Hemispheric	Left frontal lobe	Grade_3	Other	Chemoradiation + adjuvant TMZ	80-100	Karnofsky (KPS) Scale	CR_PR	Complete response	14.0833	No	NA	NA	NA	NA	NA	NA	NA	NA	NA	NA	NA	NA	NA
HERBY_018	Female	5.43333	1	14.5	1	Hemispheric	Left parietal lobe	Grade_4	Total Or Near Total Resection	Chemoradiation + adjuvant TMZ + Bevacizumab	80-100	Karnofsky (KPS) Scale	SD_NC	Stable disease	15.9167	No	None	None	GLIOMA_NORM_HI	PXA-like	Unmethylated	329	134	14	13	1.34773	89.7783	NA	CD8_TIL
HERBY_019	Male	2.43333	1	6.03333	1	Hemispheric	Left frontal lobe, left temporal lobe	Grade_4	Other	Chemoradiation + adjuvant TMZ + Bevacizumab	80-100	Lansky Play-Performance Status	PD	Progressive disease	10.75	No	None	None	Unclassified	GBM_wt	Methylated	271	161	23	66	3.11435	1132.09	NA	CD8_TIL
HERBY_020	Female	8.33333	1	12.0333	1	Hemispheric	Left frontal lobe	Grade_3	Biopsy	Chemoradiation + adjuvant TMZ + Bevacizumab	80-100	Lansky Play-Performance Status	SD_NC	Stable disease	11.0833	No	c.103G>A	p.(Gly34Arg)	NA	NA	NA	290	210	37	16	0.98348	NA	NA	CD8_TIL
HERBY_021	Male	14	1	14	0	Hemispheric	Left temporal lobe	Grade_4	Other	Chemoradiation + adjuvant TMZ	80-100	Lansky Play-Performance Status	SD_NC	Stable disease	12.9167	No	c.103G>C	p.(Gly34Arg)	GBM_G34	GBM_G34	Methylated	264	163	54	48	1.71198	NA	NA	CD8_TIL
HERBY_022	Female	11.4333	1	23.0333	0	Hemispheric	Right frontal lobe	Grade_4	Total Or Near Total Resection	Chemoradiation + adjuvant TMZ + Bevacizumab	80-100	Lansky Play-Performance Status	SD_NC	No change	9.25	No	None	None	GBM_RTK_MYCN	GBM_wt	Unmethylated	294	141	56	110	4.58957	1547.34	NA	CD8_TIL
HERBY_023	Male	10.5333	0	10.5667	0	Hemispheric	Left frontal lobe	Grade_4	Total Or Near Total Resection	Chemoradiation + adjuvant TMZ	80-100	Karnofsky (KPS) Scale	SD_NC	No change	14.5833	No	None	None	NA	NA	NA	174	160	39	15	1.18382	NA	NA	CD8_TIL
HERBY_024	Male	11.2667	1	21.7333	1	Hemispheric	Left parietal lobe	Grade_4	Total Or Near Total Resection	Chemoradiation + adjuvant TMZ + Bevacizumab	80-100	Lansky Play-Performance Status	SD_NC	No change	7.08333	No	None	None	Unclassified	GBM_wt	Unmethylated	356	159	23	100	4.04319	NA	NA	CD8_TIL
HERBY_025	Female	7.66667	1	7.66667	1	Midline	TIM_NA	Grade_3	Biopsy	Chemoradiation + adjuvant TMZ + Bevacizumab	80-100	Lansky Play-Performance Status	NA	NA	3.58333	No	NA	NA	NA	NA	NA	NA	NA	NA	NA	NA	NA	NA	NA
HERBY_026	Female	2.43333	1	10.0333	1	Hemispheric	Left parietal lobe	Grade_4	Other	Chemoradiation + adjuvant TMZ	80-100	Karnofsky (KPS) Scale	PD	Progressive disease	12.5833	No	c.103G>A	p.(Gly34Arg)	GBM_G34	GBM_G34	Methylated	445	169	27	18	1.32952	400.227	94.3	CD8_TIL
HERBY_027	Male	8.06667	1	11.9667	0	Hemispheric	Left frontal lobe	Grade_4	Total Or Near Total Resection	Chemoradiation + adjuvant TMZ + Bevacizumab	80-100	Lansky Play-Performance Status	CR_PR	Complete response	11.5833	No	None	None	Unclassified	GBM_wt	Unmethylated	435	157	26	4998	240.679	1501.01	NA	CD8_TIL
HERBY_028	Male	5.4	1	5.4	0	Hemispheric	Left frontal lobe	Grade_4	Total Or Near Total Resection	Chemoradiation + adjuvant TMZ	80-100	Lansky Play-Performance Status	SD_NC	Stable disease	6.25	No	None	None	GBM_HGG_MID	GBM_wt	Unmethylated	308	148	81	10	0.947055	519.634	NA	CD8_TIL
HERBY_029	Female	21.2333	1	27.4	0	Hemispheric	Right parietal lobe	Grade_4	Total Or Near Total Resection	Chemoradiation + adjuvant TMZ	80-100	Karnofsky (KPS) Scale	SD_NC	No change	14.5833	No	None	None	GBM_RTK_MYCN	GBM_wt	Unmethylated	291	139	15	13	1.11097	978.61	NA	CD8_TIL
HERBY_030	Female	23.6333	0	23.6333	0	Midline	Posterior 3rd ventricle	Grade_4	Total Or Near Total Resection	Chemoradiation + adjuvant TMZ	80-100	Lansky Play-Performance Status	SD_NC	Stable disease	5.83333	No	None	None	PA_INF	LGG-like	Unmethylated	398	150	35	4	0.728504	175.793	NA	CD8_TIL
HERBY_031	Male	20.3667	0	20.3667	0	Hemispheric	Left occipital lobe, left temporal lobe	Grade_4	Total Or Near Total Resection	Chemoradiation + adjuvant TMZ + Bevacizumab	80-100	Lansky Play-Performance Status	SD_NC	No change	10.8333	No	None	None	PXA	PXA-like	Unmethylated	339	146	22	14	0.98348	159.883	NA	CD8_TIL
HERBY_032	Male	5.53333	1	16.4333	1	Midline	Left thalamus	Grade_3	Total Or Near Total Resection	Chemoradiation + adjuvant TMZ + Bevacizumab	60-70	Lansky Play-Performance Status	SD_NC	Stable disease	12.75	No	c.83A>T	p.(Lys27Met)	GBM_K27	GBM_K27	Unmethylated	475	163	13	13	0.928842	1273.27	NA	NA
HERBY_034	Male	31.9	0	31.9	0	Hemispheric	Right frontal lobe	Grade_3	Total Or Near Total Resection	Chemoradiation + adjuvant TMZ + Bevacizumab	80-100	Karnofsky (KPS) Scale	SD_NC	No change	17.4167	No	None	None	A_IDH	IDH1	Unmethylated	298	197	6	8	0.728504	1629.05	116.6	CD8_TIL
HERBY_035	Male	3.63333	1	8.96667	1	Midline	Left thalamus	Grade_4	Other	Chemoradiation + adjuvant TMZ	80-100	Lansky Play-Performance Status	SD_NC	No change	5.58333	No	c.83A>T	p.(Lys27Met)	Unclassified	GBM_K27	Unmethylated	353	159	20	11	0.546378	1173.51	111.6	CD8_TIL
HERBY_036	Male	3.86667	1	8.9	1	Hemispheric	Left frontal lobe, right frontal lobe	Grade_4	Other	Chemoradiation + adjuvant TMZ	80-100	Karnofsky (KPS) Scale	SD_NC	Stable disease	16.9167	No	c.103G>T	p.(Gly34Val)	GBM_G34	GBM_G34	Unmethylated	266	189	23	20	1.56628	1770.65	NA	CD8_TIL
HERBY_037	Female	9.6	0	9.66667	0	Midline	Right thalamus	Grade_3	Other	Chemoradiation + adjuvant TMZ + Bevacizumab	80-100	Lansky Play-Performance Status	SD_NC	No change	11	No	c.83A>T	p.(Lys27Met)	GBM_K27	GBM_K27	Unmethylated	398	162	9	15	1.14739	368.691	102.3	CD8_TIL
HERBY_038	Male	2.56667	1	5.6	1	Midline	Cerebellum	Grade_4	Total Or Near Total Resection	Chemoradiation + adjuvant TMZ + Bevacizumab	80-100	Lansky Play-Performance Status	PD	Progressive disease	10.1667	No	None	None	Unclassified	GBM_wt	Unmethylated	271	165	22	25	5.57305	938.741	NA	CD8_TIL
HERBY_039	Male	36.2667	1	43.2333	0	Hemispheric	Left parietal lobe, left temporal lobe, left thalamus	Grade_4	Other	Chemoradiation + adjuvant TMZ	80-100	Karnofsky (KPS) Scale	CR_PR	Partial response	16.8333	No	None	None	cPXA	PXA-like	Unmethylated	374	155	58	13	0.910629	698.894	NA	CD8_TIL
HERBY_040	Female	2.9	1	5.76667	1	Midline	Left thalamus	Grade_4	Biopsy	Chemoradiation + adjuvant TMZ + Bevacizumab	60-70	Lansky Play-Performance Status	PD	Progressive disease	8.75	No	NA	NA	NA	NA	NA	NA	NA	NA	NA	NA	NA	NA	NA
HERBY_041	Male	47.4333	0	47.4333	0	Midline	Hypothalamus	Grade_4	Other	Chemoradiation + adjuvant TMZ	80-100	Lansky Play-Performance Status	CR_PR	Partial response	10.75	No	NA	NA	NA	NA	NA	NA	NA	NA	NA	NA	NA	NA	NA
HERBY_042	Female	5.63333	1	31.3667	1	Hemispheric	Richt occipital lobe, right temporal lobe	Grade_4	Total Or Near Total Resection	Chemoradiation + adjuvant TMZ + Bevacizumab	80-100	Karnofsky (KPS) Scale	SD_NC	Stable disease	15.75	No	None	None	PXA	PXA-like	Unmethylated	350	116	88	5	0.56459	750.583	NA	CD8_TIL
HERBY_043	Male	25.5333	1	33.7667	0	Hemispheric	Right frontal lobe	Grade_4	Total Or Near Total Resection	Chemoradiation + adjuvant TMZ	80-100	Karnofsky (KPS) Scale	CR_PR	Partial response	13.25	No	None	None	Unclassified	GBM_wt	Unmethylated	317	179	65	10	0.728504	NA	NA	CD8_TIL
HERBY_044	Male	33.3333	0	33.3333	0	Hemispheric	Left frontal lobe	Grade_4	Total Or Near Total Resection	Chemoradiation + adjuvant TMZ	80-100	Lansky Play-Performance Status	SD_NC	No change	9.5	No	None	None	NA	NA	Unmethylated	164	192	3	16	2.0216	NA	NA	CD8_TIL
HERBY_045	Male	31.9333	0	31.9333	0	Hemispheric	Right frontal lobe	Grade_3	Total Or Near Total Resection	Chemoradiation + adjuvant TMZ + Bevacizumab	80-100	Lansky Play-Performance Status	SD_NC	No change	3.08333	No	NA	NA	NA	NA	NA	NA	NA	NA	NA	NA	NA	NA	NA
HERBY_046	Male	2.6	1	17.4333	1	Midline	Left thalamus	Grade_4	Other	Chemoradiation + adjuvant TMZ	80-100	Lansky Play-Performance Status	PD	Progressive disease	11.25	No	None	None	GLIOMA_NORM_HI	GBM_wt	Unmethylated	344	175	30	10	0.673866	NA	NA	CD8_TIL
HERBY_047	Male	19.1333	0	19.1333	0	Hemispheric	Left frontal lobe	Grade_3	Other	Chemoradiation + adjuvant TMZ + Bevacizumab	80-100	Lansky Play-Performance Status	SD_NC	Stable disease	5.16667	No	None	None	NA	NA	NA	177	196	8	31	4.60779	NA	NA	CD8_TIL
HERBY_049	Female	17.4333	0	17.4333	0	Hemispheric	Left frontal lobe, left basal ganglia, left thalamus	Grade_4	Other	Chemoradiation + adjuvant TMZ	80-100	Lansky Play-Performance Status	SD_NC	Stable disease	5.75	No	None	None	PA_CORT	LGG-like	Unmethylated	188	184	2	13	3.95213	126.756	NA	NA
HERBY_050	Female	18.7667	0	18.7667	0	Hemispheric	TIM_NA	Grade_4	Other	Chemoradiation + adjuvant TMZ + Bevacizumab	80-100	Lansky Play-Performance Status	SD_NC	No change	4.5	No	NA	NA	NA	NA	NA	NA	NA	NA	NA	NA	NA	NA	NA
HERBY_051	Female	11.8333	1	15.1333	0	Hemispheric	Left frontal lobe, left temporal lobe	Grade_3	Other	Chemoradiation + adjuvant TMZ + Bevacizumab	80-100	Lansky Play-Performance Status	SD_NC	Stable disease	8	No	None	None	Unclassified	GBM_wt	Unmethylated	237	150	33	71	7.03006	735.488	NA	CD8_TIL
HERBY_052	Female	10.9667	0	13.2	0	Hemispheric	Right parietal lobe, right temporal lobe	Grade_3	Total Or Near Total Resection	Chemoradiation + adjuvant TMZ + Bevacizumab	80-100	Lansky Play-Performance Status	CR_PR	Complete response	5.5	No	None	None	CNS HGNET-MN1	CNS HGNET-MN1	Unmethylated	258	174	23	14	2.80474	64.519	NA	CD8_TIL
HERBY_053	Female	7.96667	1	11.5333	1	Midline	Right thalamus	Grade_4	Total Or Near Total Resection	Chemoradiation + adjuvant TMZ	80-100	Lansky Play-Performance Status	SD_NC	Stable disease	8.75	No	c.83A>T	p.(Lys27Met)	GBM_K27	GBM_K27	Unmethylated	386	139	84	21	1.22024	392.612	NA	CD8_TIL
HERBY_054	Male	7.26667	1	8.56667	1	Midline	Bithalamic	Grade_3	Biopsy	Chemoradiation + adjuvant TMZ	80-100	Karnofsky (KPS) Scale	SD_NC	Stable disease	12.25	No	None	None	NA	NA	Unmethylated	218	201	32	20	1.63913	NA	NA	CD8_TIL
HERBY_055	Female	20.2667	1	31.7	1	Hemispheric	Right occipital lobe, right parietal lobe, right temporal lobe	Grade_4	Total Or Near Total Resection	Chemoradiation + adjuvant TMZ	80-100	Karnofsky (KPS) Scale	CR_PR	Complete response	14.4167	No	c.103G>A	p.(Gly34Arg)	GBM_G34	GBM_G34	Unmethylated	470	197	72	14	1.38416	440.344	NA	NA
HERBY_056	Male	2.53333	1	7.7	1	Midline	Right thalamus	Grade_4	Total Or Near Total Resection	Chemoradiation + adjuvant TMZ	10-50	Karnofsky (KPS) Scale	PD	Progressive disease	14.1667	No	c.83A>T	p.(Lys27Met)	NA	NA	NA	115	180	25	27	2.76831	NA	NA	NA
HERBY_057	Male	8.63333	1	17.5667	1	Hemispheric	Left frontal lobe, left temporal lobe	Grade_3	Biopsy	Chemoradiation + adjuvant TMZ	80-100	Lansky Play-Performance Status	SD_NC	Stable disease	11.4167	No	None	None	Unclassified	GBM_wt	Unmethylated	360	179	17	46	1.93053	1202.22	91.2	CD8_TIL
HERBY_058	Female	29.1667	1	34.2667	1	Hemispheric	Right frontal lobe, right parietal lobe	Grade_4	Other	Chemoradiation + adjuvant TMZ	60-70	Lansky Play-Performance Status	CR_PR	Complete response	10.9167	No	None	None	GBM_HGG_MID	GBM_wt	Methylated	479	NA	14	30	NA	805.394	NA	NA
HERBY_059	Male	17.6	0	17.7667	0	Midline	Right thalamus	Grade_4	Other	Chemoradiation + adjuvant TMZ	80-100	Karnofsky (KPS) Scale	CR_PR	Partial response	17.8333	No	c.83A>T	p.(Lys27Met)	GBM_K27	GBM_K27	Unmethylated	483	219	52	13	0.837779	852.487	NA	CD8_TIL
HERBY_060	Female	8.03333	1	15.0333	1	Midline	Right thalamus	Grade_4	Biopsy	Chemoradiation + adjuvant TMZ + Bevacizumab	60-70	Lansky Play-Performance Status	SD_NC	No change	5.91667	No	c.83A>T	p.(Lys27Met)	NA	NA	NA	NA	NA	NA	NA	NA	NA	NA	CD8_TIL
HERBY_061	Male	11.9667	1	12.6667	0	Midline	Cerebellum	Grade_4	Total Or Near Total Resection	Chemoradiation + adjuvant TMZ	80-100	Lansky Play-Performance Status	SD_NC	No change	3	No	None	None	GBM_HGG_MID	GBM_wt	Unmethylated	453	165	56	12	0.764929	706.281	NA	CD8_TIL
HERBY_062	Female	11.1	1	14.3667	0	Midline	Left thalamus	Grade_4	Biopsy	Chemoradiation + adjuvant TMZ + Bevacizumab	80-100	Lansky Play-Performance Status	CR_PR	Partial response	10.9167	No	c.83A>T	p.(Lys27Met)	NA	NA	NA	168	189	28	8	1.07454	NA	NA	CD8_TIL
HERBY_063	Male	8	1	28.5	1	Hemispheric	Right parietal lobe	Grade_4	Total Or Near Total Resection	Chemoradiation + adjuvant TMZ + Bevacizumab	80-100	Lansky Play-Performance Status	SD_NC	Stable disease	10.5	No	None	None	PXA	PXA-like	Unmethylated	234	154	25	14	1.22024	345.94	NA	CD8_TIL
HERBY_064	Female	4.83333	1	5.2	1	Hemispheric	Left temporal lobe	Grade_4	Total Or Near Total Resection	Chemoradiation + adjuvant TMZ + Bevacizumab	80-100	Lansky Play-Performance Status	SD_NC	No change	3	No	None	None	GBM_HGG_MID	GBM_wt	Unmethylated	381	162	68	18	1.18382	527.414	NA	NA
HERBY_065	Male	5.53333	1	15.5	1	Midline	Left thalamus	Grade_3	Biopsy	Chemoradiation + adjuvant TMZ + Bevacizumab	60-70	Karnofsky (KPS) Scale	SD_NC	Stable disease	12.0833	No	NA	NA	NA	NA	NA	NA	NA	NA	NA	NA	NA	NA	NA
HERBY_066	Female	35.9	0	35.9	0	Hemispheric	Left parietal lobe	Grade_3	Total Or Near Total Resection	Chemoradiation + adjuvant TMZ + Bevacizumab	80-100	Karnofsky (KPS) Scale	CR_PR	Complete response	12.4167	No	None	None	Unclassified	GBM_wt	Methylated	289	151	85	7	0.601015	981.146	NA	CD8_TIL
HERBY_067	Male	27.8667	1	40.8333	0	Hemispheric	Right parietal lobe, right temporal lobe	Grade_3	Total Or Near Total Resection	Chemoradiation + adjuvant TMZ + Bevacizumab	80-100	Lansky Play-Performance Status	SD_NC	No change	6.33333	No	NA	NA	NA	NA	NA	NA	NA	NA	NA	NA	NA	NA	NA
HERBY_068	Female	0.0333333	0	0.0666667	0	Midline	TIM_NA	Grade_3	Biopsy	Chemoradiation + adjuvant TMZ	80-100	Karnofsky (KPS) Scale	NA	NA	16.25	No	c.83A>T	p.(Lys27Met)	NA	NA	NA	NA	NA	NA	NA	NA	NA	NA	NA
HERBY_069	Female	24.5	0	24.5	0	Hemispheric	Left frontal lobe	Grade_3	Total Or Near Total Resection	Chemoradiation + adjuvant TMZ	80-100	Karnofsky (KPS) Scale	SD_NC	No change	17.5	No	None	None	GBM_IDH	IDH1	Methylated	440	201	7	15	1.05633	1128.51	106.6	CD8_TIL
HERBY_070	Male	23	0	23	0	Hemispheric	Left frontal lobe	Grade_4	Total Or Near Total Resection	Chemoradiation + adjuvant TMZ	80-100	Karnofsky (KPS) Scale	SD_NC	No change	15.5	No	None	None	NA	NA	NA	260	166	12	12	1.85768	113.522	NA	NA
HERBY_071	Male	8.26667	1	9	1	Midline	Cerebellum	Grade_4	Other	Chemoradiation + adjuvant TMZ + Bevacizumab	80-100	Karnofsky (KPS) Scale	SD_NC	Stable disease	15.1667	No	c.83A>T	p.(Lys27Met)	GBM_K27	GBM_K27	Unmethylated	263	185	33	13	1.31131	1110.08	126.3	CD8_TIL
HERBY_072	Female	46.3333	0	46.3333	0	Hemispheric	Right frontal lobe	Grade_4	Total Or Near Total Resection	Chemoradiation + adjuvant TMZ	80-100	Karnofsky (KPS) Scale	CR_PR	Complete response	16.9167	No	None	None	O_IDH	IDH1	Methylated	417	155	8	11	1.00169	1325.36	110.7	NA
HERBY_073	Female	8.06667	1	26.6667	0	Midline	Right thalamus	Grade_4	Total Or Near Total Resection	Chemoradiation + adjuvant TMZ + Bevacizumab	60-70	Karnofsky (KPS) Scale	SD_NC	Stable disease	14.8333	No	NA	NA	NA	NA	NA	NA	NA	NA	NA	NA	NA	NA	NA
HERBY_075	Male	2.8	0	17.3333	0	Hemispheric	Right frontal lobe, right temporal lobe	Grade_4	Total Or Near Total Resection	Chemoradiation + adjuvant TMZ	60-70	Lansky Play-Performance Status	NA	NA	7.16667	No	NA	NA	NA	NA	NA	NA	NA	NA	NA	NA	NA	NA	NA
HERBY_076	Female	10.9667	1	16.5667	1	Midline	Bithalamic	Grade_3	Biopsy	Chemoradiation + adjuvant TMZ + Bevacizumab	80-100	Lansky Play-Performance Status	SD_NC	No change	4.83333	No	NA	NA	NA	NA	NA	NA	NA	NA	NA	NA	NA	NA	NA
HERBY_077	Male	5.4	1	8.53333	0	Hemispheric	Left temporal lobe	Grade_4	Total Or Near Total Resection	Chemoradiation + adjuvant TMZ + Bevacizumab	80-100	Karnofsky (KPS) Scale	SD_NC	Stable disease	15.5	No	None	None	PXA	PXA-like	Unmethylated	150	464	3	14	1.80305	87.9661	NA	CD8_TIL
HERBY_078	Female	10	1	27.3667	1	Hemispheric	Right temporal lobe	Grade_4	Total Or Near Total Resection	Chemoradiation + adjuvant TMZ	80-100	Karnofsky (KPS) Scale	SD_NC	Stable disease	13.75	No	None	None	NA	NA	Unmethylated	193	164	40	10	1.38416	NA	NA	CD8_TIL
HERBY_079	Female	16.6333	1	20.8333	0	Midline	Left thalamus	Grade_4	Total Or Near Total Resection	Chemoradiation + adjuvant TMZ	80-100	Karnofsky (KPS) Scale	SD_NC	No change	14.4167	No	NA	NA	NA	NA	NA	NA	NA	NA	NA	NA	NA	NA	NA
HERBY_080	Male	1.66667	1	5.13333	1	Hemispheric	Left occipital lobe	Grade_4	Total Or Near Total Resection	Young patient cohort (adjuvant TMZ + Bevacizumab)	80-100	Lansky Play-Performance Status	PD	Progressive disease	1.83333	YPC	NA	NA	NA	NA	NA	NA	NA	NA	NA	NA	NA	NA	NA
HERBY_082	Male	21.5	1	24.4333	0	Midline	Left thalamus	Grade_4	Other	Chemoradiation + adjuvant TMZ + Bevacizumab	80-100	Karnofsky (KPS) Scale	SD_NC	No change	13.6667	No	c.83A>T	p.(Lys27Met)	GBM_K27	GBM_K27	Unmethylated	410	152	72	13	0.855992	535.74	NA	CD8_TIL
HERBY_083	Male	10.7333	1	14.2667	1	Hemispheric	Right parietal lobe, right temporal lobe	Grade_4	Total Or Near Total Resection	Chemoradiation + adjuvant TMZ + Bevacizumab	80-100	Karnofsky (KPS) Scale	SD_NC	Stable disease	14.25	No	None	None	PXA	PXA-like	Unmethylated	435	161	5	7	0.855992	NA	NA	CD8_TIL
HERBY_084	Female	5.36667	1	9.36667	1	Midline	Right thalamus	Grade_3	Other	Chemoradiation + adjuvant TMZ + Bevacizumab	60-70	Karnofsky (KPS) Scale	SD_NC	Stable disease	15.4167	No	c.83A>T	p.(Lys27Met)	GBM_K27	GBM_K27	Unmethylated	256	187	14	15	1.16561	1116.08	115.3	CD8_TIL
HERBY_085	Female	6.43333	1	7.23333	1	Midline	Left thalamus	Grade_4	Biopsy	Chemoradiation + adjuvant TMZ + Bevacizumab	80-100	Karnofsky (KPS) Scale	SD_NC	No change	15.9167	No	NA	NA	NA	NA	NA	NA	NA	NA	NA	NA	NA	NA	NA
HERBY_086	Male	16.8333	1	20.5667	0	Hemispheric	Right frontal lobe	Grade_4	Total Or Near Total Resection	Chemoradiation + adjuvant TMZ + Bevacizumab	80-100	Karnofsky (KPS) Scale	SD_NC	Stable disease	13.4167	No	None	None	GBM_LYMPH_HI	GBM_wt	Unmethylated	433	167	3	0	0.455315	799.878	NA	CD8_TIL
HERBY_087	Female	0.6	1	11.7667	1	Midline	Basal ganglia	Grade_4	Total Or Near Total Resection	Chemoradiation + adjuvant TMZ	60-70	Karnofsky (KPS) Scale	PD	Progressive disease	17.1667	No	None	None	Unclassified	GBM_wt	Unmethylated	360	179	19	337	12.3299	1149.83	NA	CD8_TIL
HERBY_088	Male	14.6667	1	26.0667	1	Hemispheric	Left occipital lobe, left temporal lobe	Grade_4	Biopsy	Chemoradiation + adjuvant TMZ + Bevacizumab	80-100	Lansky Play-Performance Status	CR_PR	Complete response	8.58333	No	NA	NA	NA	NA	NA	NA	NA	NA	NA	NA	NA	NA	NA
HERBY_090	Male	27.2667	0	27.2667	0	Hemispheric	Hippocampus	Grade_4	Total Or Near Total Resection	Chemoradiation + adjuvant TMZ + Bevacizumab	80-100	Lansky Play-Performance Status	SD_NC	No change	6.5	No	None	None	GBM_RTK2	GBM_wt	Methylated	321	141	29	14	1.20203	701.168	NA	CD8_TIL
HERBY_091	Female	23.9333	0	23.9333	0	Midline	Right thalamus	Grade_4	Biopsy	Chemoradiation + adjuvant TMZ	80-100	Lansky Play-Performance Status	SD_NC	Stable disease	10.1667	No	None	None	NA	NA	NA	303	163	72	21	1.22024	NA	NA	CD8_TIL
HERBY_092	Male	9.96667	1	12.6333	1	Midline	Left thalamus	Grade_3	Other	Chemoradiation + adjuvant TMZ	80-100	Lansky Play-Performance Status	SD_NC	No change	9.75	No	None	None	GBM_RTK_MYCN	GBM_wt	Unmethylated	420	158	8	9	0.801354	1049.89	NA	CD8_TIL
HERBY_093	Male	2.3	1	10.6333	1	Midline	Right thalamus	Grade_3	Other	Chemoradiation + adjuvant TMZ + Bevacizumab	60-70	Lansky Play-Performance Status	PD	Progressive disease	6.66667	No	c.83A>T	p.(Lys27Met)	GBM_K27	GBM_K27	Unmethylated	432	167	16	6	0.582803	793.166	139.3	CD8_TIL
HERBY_094	Male	2.13333	1	7.16667	1	Hemispheric	Left occipital lobe, left parietal lobe, right parietal lobe	Grade_4	Other	Chemoradiation + adjuvant TMZ	60-70	Lansky Play-Performance Status	PD	Progressive disease	7.66667	No	None	None	GBM_pedRTK	GBM_wt	Unmethylated	470	NA	128	11	NA	1233.23	NA	CD8_TIL
HERBY_095	Male	46.3667	0	46.3667	0	Hemispheric	Right occipital lobe	Grade_4	Total Or Near Total Resection	Chemoradiation + adjuvant TMZ + Bevacizumab	80-100	Lansky Play-Performance Status	CR_PR	Complete response	9.66667	No	NA	NA	NA	NA	NA	NA	NA	NA	NA	NA	NA	NA	NA
HERBY_096	Male	3.96667	1	8.73333	1	Midline	Bithalamic	Grade_4	Biopsy	Chemoradiation + adjuvant TMZ + Bevacizumab	80-100	Lansky Play-Performance Status	SD_NC	Stable disease	12.5833	No	c.83A>T	p.(Lys27Met)	NA	NA	Unmethylated	119	162	18	29	2.71368	NA	NA	CD8_TIL
HERBY_097	Male	13.8667	1	30.5	1	Midline	Right thalamus	Grade_3	Other	Chemoradiation + adjuvant TMZ	60-70	Karnofsky (KPS) Scale	SD_NC	Stable disease	13.6667	No	c.83A>T	p.(Lys27Met)	GBM_K27	GBM_K27	Unmethylated	466	184	33	25	1.05633	959.071	NA	NA
HERBY_098	Female	17.0667	1	43.2333	1	Hemispheric	Left temporal lobe	Grade_4	Total Or Near Total Resection	Chemoradiation + adjuvant TMZ + Bevacizumab	80-100	Lansky Play-Performance Status	CR_PR	Complete response	4.58333	No	None	None	PXA	PXA-like	Unmethylated	301	151	39	36	1.89411	191.317	NA	CD8_TIL
HERBY_099	Male	5.26667	1	6	1	Midline	Left thalamus	Grade_4	Other	Chemoradiation + adjuvant TMZ	80-100	Lansky Play-Performance Status	SD_NC	No change	12.1667	No	NA	NA	NA	NA	NA	NA	NA	NA	NA	NA	NA	NA	NA
HERBY_100	Male	8.2	1	8.96667	1	Hemispheric	Corpus_callosum	Grade_4	Other	Chemoradiation + adjuvant TMZ + Bevacizumab	80-100	Lansky Play-Performance Status	CR_PR	Partial response	10.25	No	None	None	NA	NA	NA	269	149	33	22	2.14909	NA	NA	NA
HERBY_101	Male	2.66667	1	10.7667	1	Hemispheric	Right temporal lobe	Grade_4	Total Or Near Total Resection	Chemoradiation + adjuvant TMZ	80-100	Lansky Play-Performance Status	PD	Progressive disease	8.08333	No	None	None	Unclassified	GBM_wt	Unmethylated	277	167	31	14	1.16561	911.006	NA	CD8_TIL
HERBY_102	Male	5.63333	1	9.53333	1	Hemispheric	Right parietal lobe, right temporal lobe	Grade_4	Total Or Near Total Resection	Chemoradiation + adjuvant TMZ	80-100	Lansky Play-Performance Status	CR_PR	Complete response	6.41667	No	None	None	Unclassified	GBM_wt	Unmethylated	410	178	1	4970	238.712	1183.99	79.3	CD8_TIL
HERBY_103	Female	2.36667	1	17.7333	1	Midline	Left thalamus	Grade_4	Other	Chemoradiation + adjuvant TMZ + Bevacizumab	NA	NA	PD	Progressive disease	11.1667	No	c.83A>T	p.(Lys27Met)	GBM_LYMPH_HI	GBM_K27	Unmethylated	251	134	57	23	2.27657	1207.2	NA	CD8_TIL
HERBY_104	Male	17.3333	0	17.3333	0	Hemispheric	Right temporal lobe	Grade_3	Total Or Near Total Resection	Chemoradiation + adjuvant TMZ	80-100	Lansky Play-Performance Status	SD_NC	No change	11.75	No	None	None	PXA	PXA-like	Unmethylated	430	144	17	3	0.874204	882.229	NA	CD8_TIL
HERBY_105	Male	18.1667	0	18.1667	0	Hemispheric	TIM_NA	Grade_4	Total Or Near Total Resection	Young patient cohort (adjuvant TMZ + Bevacizumab)	80-100	Lansky Play-Performance Status	SD_NC	No change	2.66667	YPC	None	None	DIG1	LGG-like	Unmethylated	162	161	1	5	1.25667	435.963	NA	CD8_TIL
HERBY_106	Female	14.4667	0	14.6667	0	Hemispheric	Right parietal lobe	Grade_4	Total Or Near Total Resection	Chemoradiation + adjuvant TMZ	80-100	Lansky Play-Performance Status	SD_NC	No change	11.9167	No	None	None	NORM_HEMI	GBM_wt	Unmethylated	382	141	3	1	0.528165	1065.45	122.4	NA
HERBY_107	Female	8.36667	1	11.4333	1	Midline	Left thalamus	Grade_3	Biopsy	Chemoradiation + adjuvant TMZ	80-100	Lansky Play-Performance Status	SD_NC	Stable disease	6.33333	No	None	None	Unclassified	GBM_wt	Unmethylated	322	162	19	9	0.947055	374.786	99.3	CD8_TIL
HERBY_108	Female	5.4	1	12.4333	1	Midline	Left thalamus	Grade_4	Other	Chemoradiation + adjuvant TMZ + Bevacizumab	60-70	Lansky Play-Performance Status	NA	NA	6.25	No	c.83A>T	p.(Lys27Met)	Unclassified	GBM_K27	Methylated	427	175	4	15	1.18382	1054.4	126.5	CD8_TIL
HERBY_109	Male	0.633333	1	0.633333	1	Midline	TIM_NA	Grade_3	Biopsy	Chemoradiation + adjuvant TMZ	80-100	Karnofsky (KPS) Scale	NA	NA	17.0833	No	c.83A>T	p.(Lys27Met)	GBM_K27	GBM_K27	Unmethylated	406	171	36	19	1.14739	1404.76	NA	CD8_TIL
HERBY_110	Female	2.4	1	7.3	1	Hemispheric	Left frontal lobe, right frontal lobe	Grade_4	Total Or Near Total Resection	Chemoradiation + adjuvant TMZ	80-100	Karnofsky (KPS) Scale	PD	Progressive disease	13.5833	No	None	None	GBM_HGG_MID	GBM_wt	Methylated	320	153	122	76	3.27827	895.794	213.9	CD8_TIL
HERBY_111	Male	5.43333	1	11.5	1	Hemispheric	Insula	Grade_3	Total Or Near Total Resection	Chemoradiation + adjuvant TMZ + Bevacizumab	80-100	Lansky Play-Performance Status	SD_NC	Stable disease	11.3333	No	c.103G>A	p.(Gly34Arg)	GBM_G34	GBM_G34	Unmethylated	519	161	44	19	1.36594	414.396	NA	CD8_TIL
HERBY_113	Male	32.3	0	32.3	0	Hemispheric	Right frontal lobe	Grade_3	Other	Chemoradiation + adjuvant TMZ + Bevacizumab	NA	NA	SD_NC	No change	11.4167	No	None	None	CNS NB-FOXR2	CNS NB-FOXR2	Unmethylated	368	156	135	33	1.20203	454.619	NA	NA
HERBY_115	Female	5.36667	0	10.4	0	Midline	Posterior 3rd ventricle	Grade_4	Other	Chemoradiation + adjuvant TMZ + Bevacizumab	NA	NA	CR_PR	Partial response	15.1667	No	c.83A>T	p.(Lys27Met)	NA	NA	NA	NA	NA	NA	NA	NA	NA	NA	NA
HERBY_116	Male	13.8667	1	18.2333	0	Hemispheric	Right frontal lobe	Grade_3	Biopsy	Chemoradiation + adjuvant TMZ	NA	NA	SD_NC	Stable disease	9.5	No	NA	NA	NA	NA	NA	NA	NA	NA	NA	NA	NA	NA	NA
HERBY_117	Male	3	1	8.36667	1	Hemispheric	Right parietal lobe	Grade_4	Other	Young patient cohort (adjuvant TMZ + Bevacizumab)	80-100	Lansky Play-Performance Status	PD	Progressive disease	1.41667	YPC	None	None	GBM_pedRTK	GBM_wt	Unmethylated	290	177	26	1946	160.617	104.618	NA	NA
HERBY_118	Female	2.7	1	8.23333	1	Midline	Left thalamus	Grade_4	Other	Chemoradiation + adjuvant TMZ	80-100	Karnofsky (KPS) Scale	PD	Progressive disease	12	No	c.83A>T	p.(Lys27Met)	GBM_K27	GBM_K27	Unmethylated	312	140	44	14	1.07454	1095.13	NA	CD8_TIL
HERBY_119	Male	2.46667	1	12.1333	1	Hemispheric	Left frontal lobe, left temporal lobe	Grade_4	Total Or Near Total Resection	Chemoradiation + adjuvant TMZ	80-100	Karnofsky (KPS) Scale	PD	Progressive disease	16.4167	No	None	None	GBM_RTK_MYCN	GBM_wt	Unmethylated	381	139	149	18	1.05633	561.68	NA	CD8_TIL
HERBY_121	Male	32.6333	0	32.6333	0	Hemispheric	Left frontal lobe	Grade_3	Other	Chemoradiation + adjuvant TMZ	80-100	Lansky Play-Performance Status	CR_PR	Complete response	15.3333	No	NA	NA	NA	NA	NA	NA	NA	NA	NA	NA	NA	NA	NA
HERBY_123	Female	12.8667	1	18.5667	1	Midline	Right thalamus	Grade_4	Total Or Near Total Resection	Chemoradiation + adjuvant TMZ + Bevacizumab	80-100	Karnofsky (KPS) Scale	SD_NC	Stable disease	15.6667	No	NA	NA	NA	NA	NA	NA	NA	NA	NA	NA	NA	NA	NA
HERBY_124	Male	17.6667	1	17.6667	0	Midline	Right thalamus	Grade_4	Total Or Near Total Resection	Chemoradiation + adjuvant TMZ + Bevacizumab	60-70	Karnofsky (KPS) Scale	CR_PR	Complete response	12.9167	No	c.83A>T	p.(Lys27Met)	GBM_K27	GBM_K27	Unmethylated	400	139	89	19	0.947055	970.069	NA	NA
