# Supplementary material for: Molecular, Pathological, Radiological, and Immune Profiling of Non-brainstem Pediatric High-Grade Glioma from the HERBY Phase II Randomized Trial
Source: Cancer Cell. 2018 May 14;33(5):829–842.e5. doi: 10.1016/j.ccell.2018.04.004 (PMC5956280; doi:10.1016/j.ccell.2018.04.004)
Supplement: Table S2. Methylation Subclassifications, Related to Figure 2 [file mmc3.xlsx]

## Sheet: Methylation_classifier
Table S2 (related to Figure 2)
Sample_ID	A_IDH	ATRT_MYC	ATRT_SHH	ATRT_TYR	CHD3V	CHORDM	CN	CNS_NB	CPC	CPH_ADM	CPH_PAP	CPP_AD	CPP_INF	cPXA	DIG1	DIG2	DNET	DOLN	EFT_CIC	ENB_A	ENB_B	EPN_MPE	EPN_PF_SE	EPN_PFA	EPN_PFB	EPN_RELPOS	EPN_SPINE	EPN_SPINE_SE	EPN_ST_SE	EPN_YAP	ETMR	EWS	GBM_G34	GBM_HGG_MID	GBM_IDH	GBM_K27	GBM_LYMPH_HI	GBM_MES	GBM_pedRTK	GBM_RTK_MYCN	GBM_RTK1	GBM_RTK2	GG	GLIOMA_NORM_HI	HGNET_BCOR	HGNET_MN1	HMB	HMPC_SFT	LGG_MYB
HERBY_002	NA	NA	NA	NA	NA	NA	NA	NA	NA	NA	NA	NA	NA	NA	NA	NA	NA	NA	NA	NA	NA	NA	NA	NA	NA	NA	NA	NA	NA	NA	NA	NA	NA	NA	NA	NA	NA	NA	NA	NA	NA	NA	NA	NA	NA	NA	NA	NA	NA
HERBY_004	NA	NA	NA	NA	NA	NA	NA	NA	NA	NA	NA	NA	NA	NA	NA	NA	NA	NA	NA	NA	NA	NA	NA	NA	NA	NA	NA	NA	NA	NA	NA	NA	NA	NA	NA	NA	NA	NA	NA	NA	NA	NA	NA	NA	NA	NA	NA	NA	NA
HERBY_005	0.0488	0.001	0.0047	0.0022	0	0.0001	0.001	0.0056	0.0036	0	0	0.0021	0.0031	0.0479	0.0033	0.0131	0.0571	0.0661	0	0.0003	0.0001	0	0.001	0.0006	0.0025	0.0057	0.0007	0.0024	0.0011	0.0039	0.0029	0.0001	0.0465	0.0921	0.1427	0.0365	0	0.0013	0.0267	0.026	0.0065	0.0027	0.0093	0.0024	0.0026	0.0001	0.0002	0.0037	0.0121
HERBY_006	NA	NA	NA	NA	NA	NA	NA	NA	NA	NA	NA	NA	NA	NA	NA	NA	NA	NA	NA	NA	NA	NA	NA	NA	NA	NA	NA	NA	NA	NA	NA	NA	NA	NA	NA	NA	NA	NA	NA	NA	NA	NA	NA	NA	NA	NA	NA	NA	NA
HERBY_007	NA	NA	NA	NA	NA	NA	NA	NA	NA	NA	NA	NA	NA	NA	NA	NA	NA	NA	NA	NA	NA	NA	NA	NA	NA	NA	NA	NA	NA	NA	NA	NA	NA	NA	NA	NA	NA	NA	NA	NA	NA	NA	NA	NA	NA	NA	NA	NA	NA
HERBY_008	0.0022	0.0012	0.0017	0.0006	0	0.0005	0.0002	0.0001	0.0048	0	0.0035	0.0038	0.0034	0.0472	0.0072	0.0567	0.0091	0.0034	0.0004	0.0003	0.0001	0.0042	0.0172	0.0104	0.0241	0.0041	0.0137	0.0109	0.0122	0.0008	0	0.0006	0	0.0149	0.0051	0.0188	0	0.0099	0.0607	0.2519	0.0058	0.0091	0.0291	0.0135	0.002	0.0092	0.0023	0.0067	0.0321
HERBY_009	0.0005	0.0006	0.0012	0.0002	0.0006	0	0	0	0.0023	0.0003	0.0097	0.001	0.0013	0.0287	0.0066	0.1395	0.0092	0.0054	0.0014	0.0002	0.0009	0.0009	0.0062	0.0041	0.0066	0.0174	0.0054	0.0064	0.0064	0.0002	0	0.0005	0	0.0095	0.001	0.0077	0	0.0195	0.0314	0.1538	0.0071	0.0096	0.0741	0.036	0.0001	0.0018	0.0018	0.01	0.0178
HERBY_010	0.0001	0.0001	0.0003	0	0.0013	0.0005	0.0009	0.0212	0.0007	0	0	0.0002	0.0001	0.0099	0.0034	0.0068	0.0055	0.0028	0.0002	0.0004	0.0007	0.0033	0.0129	0.0344	0.0045	0.004	0.0048	0.0084	0.0106	0.0025	0	0.0017	0.0001	0.0904	0.0006	0.5256	0	0.001	0.0359	0.0263	0.0033	0.0018	0.0161	0.0012	0.0004	0.0032	0.0032	0.0001	0.038
HERBY_011	0.0008	0	0	0.0003	0.0013	0.0007	0.0074	0.0042	0.0005	0.0026	0.0014	0.0004	0.0001	0.0002	0.0014	0.0011	0.0001	0	0.0049	0.0034	0.0052	0.0011	0.0002	0.0043	0.0005	0.0016	0.0008	0.0009	0.0011	0.0005	0.0131	0.0045	0.8456	0.0012	0.004	0.0006	0.0005	0.0002	0.0077	0.0007	0.0008	0.0002	0.0006	0.0001	0.0003	0.001	0.0012	0.0021	0.0002
HERBY_012	0.0009	0.0008	0.0024	0.001	0.0011	0.0185	0.0001	0.0071	0.0031	0.0003	0.0024	0.0019	0.0032	0.0109	0.0138	0.0403	0.0071	0.0054	0.0219	0.0006	0.0017	0.0078	0.0074	0.0052	0.0043	0.0055	0.0033	0.006	0.0027	0.0041	0.0025	0.0039	0.004	0.1333	0.0048	0.3188	0.0018	0.0004	0.0559	0.0061	0.0044	0.0007	0.0097	0.0013	0.0032	0.0087	0.023	0.0005	0.0122
HERBY_013	0.0019	0.0003	0.0003	0.0004	0.0219	0.0194	0	0.0066	0.0063	0.0033	0.0069	0.0027	0.0022	0.0228	0.0175	0.0655	0.0212	0.0177	0.0057	0.0091	0.0255	0.0064	0.003	0.0061	0.0025	0.0532	0.005	0.017	0.0025	0.0016	0	0.0007	0.0002	0.061	0.0025	0.0188	0.0006	0.0031	0.026	0.0109	0.0047	0.0016	0.0174	0.0102	0.0008	0.0065	0.0246	0.003	0.036
HERBY_014	0.0008	0.001	0.0015	0.0008	0	0.0003	0.0002	0	0.0025	0	0.0001	0.0012	0.0013	0.0689	0.0003	0.089	0.013	0.0044	0.0021	0.0001	0.0001	0.0001	0.0016	0.0004	0.0034	0.0043	0.0016	0.0017	0.0019	0.0004	0	0.0002	0.0002	0.0147	0.0009	0.0119	0.0001	0.0773	0.051	0.108	0.0258	0.0429	0.0694	0.0133	0.0001	0.0005	0.0008	0.0002	0.0123
HERBY_015	0.0032	0.0004	0.0018	0.0044	0.0064	0.0003	0.0006	0.0019	0.0652	0	0.0012	0.0224	0.0248	0.0084	0.0079	0.0052	0.0142	0.0054	0	0.0017	0.0016	0.0033	0.0009	0.0011	0.0014	0.0022	0.0002	0.0012	0.0023	0.0089	0	0.0001	0.0006	0.01	0.0046	0.0459	0	0.0007	0.002	0.0036	0.0018	0.0011	0.0051	0.0026	0	0	0.0063	0.0005	0.0018
HERBY_016	0.0002	0	0.0002	0.0001	0	0	0.0008	0.0003	0.0008	0	0	0.0006	0.0001	0.0313	0.002	0.0098	0.0162	0.0027	0.0013	0.0002	0	0.0101	0.0124	0.0195	0.0136	0.0046	0.0056	0.0233	0.011	0.0003	0	0.0012	0.0003	0.0387	0.0014	0.0127	0	0.01	0.0716	0.39	0.0302	0.0282	0.0164	0.0031	0.0027	0.0005	0.0005	0.0031	0.0509
HERBY_017	NA	NA	NA	NA	NA	NA	NA	NA	NA	NA	NA	NA	NA	NA	NA	NA	NA	NA	NA	NA	NA	NA	NA	NA	NA	NA	NA	NA	NA	NA	NA	NA	NA	NA	NA	NA	NA	NA	NA	NA	NA	NA	NA	NA	NA	NA	NA	NA	NA
HERBY_018	0.0003	0.0005	0.0005	0.0002	0.003	0.0003	0.0006	0	0.0019	0	0.0012	0.0013	0.001	0.0415	0.0072	0.0527	0.0021	0.0014	0.0119	0.0001	0.0001	0.0005	0.0024	0.0008	0.0013	0.0022	0.0009	0.0004	0.0011	0.0002	0	0.0008	0.0002	0.0043	0.0004	0.0079	0.0008	0.0108	0.0071	0.0141	0.0025	0.0035	0.037	0.2271	0	0.0001	0.002	0.0021	0.0035
HERBY_019	0.0009	0.0003	0.0007	0.0006	0	0.0002	0.0131	0.0036	0.0011	0.0001	0.0024	0.0007	0.001	0.0039	0.0001	0.0443	0.0074	0.0006	0.0031	0.0032	0.0063	0.0202	0.0441	0.0422	0.0566	0.0641	0.0402	0.0509	0.1023	0.1309	0.0006	0.0002	0.0001	0.005	0.0017	0.0026	0.0004	0.0039	0.0095	0.1188	0.0033	0.0054	0.0143	0.0012	0.0073	0.0194	0.0043	0	0.0362
HERBY_020	NA	NA	NA	NA	NA	NA	NA	NA	NA	NA	NA	NA	NA	NA	NA	NA	NA	NA	NA	NA	NA	NA	NA	NA	NA	NA	NA	NA	NA	NA	NA	NA	NA	NA	NA	NA	NA	NA	NA	NA	NA	NA	NA	NA	NA	NA	NA	NA	NA
HERBY_021	0.0007	0.0002	0	0	0.0029	0.0008	0.0006	0.0008	0.0017	0.0001	0.0003	0.001	0.0017	0.0007	0.0032	0.0037	0.0008	0.0008	0.0001	0.0001	0.0002	0.0065	0.0015	0.0017	0.0003	0.0015	0.0009	0.0012	0.0013	0.0005	0.0021	0.0009	0.885	0.0022	0.0047	0.0028	0.0006	0.0007	0.0195	0.0043	0.0017	0.0008	0.0014	0.0003	0.0009	0.0001	0.0018	0.0015	0.0024
HERBY_022	0.001	0.0015	0.0042	0.0007	0	0	0.0001	0	0.0031	0	0.0004	0.0008	0.0016	0.0373	0.0002	0.0352	0.0288	0.0056	0	0.0003	0.0003	0.0032	0.0179	0.0124	0.0255	0.0119	0.0176	0.0155	0.0151	0.0006	0	0	0.0001	0.0136	0.002	0.0162	0	0.0122	0.0267	0.3736	0.0103	0.0143	0.06	0.0081	0.0002	0.0008	0.0005	0.0001	0.066
HERBY_023	NA	NA	NA	NA	NA	NA	NA	NA	NA	NA	NA	NA	NA	NA	NA	NA	NA	NA	NA	NA	NA	NA	NA	NA	NA	NA	NA	NA	NA	NA	NA	NA	NA	NA	NA	NA	NA	NA	NA	NA	NA	NA	NA	NA	NA	NA	NA	NA	NA
HERBY_024	0	0.0023	0.0007	0.0007	0.0264	0.0102	0.0024	0	0.0069	0	0.0053	0.0114	0.0052	0.011	0.0243	0.0748	0.0047	0.0017	0.0013	0.0001	0.0003	0.0099	0.0091	0.0213	0.0051	0.0059	0.0046	0.0149	0.0126	0.0106	0	0.0021	0.0002	0.0075	0.0004	0.0169	0.0081	0.0067	0.0272	0.026	0.0047	0.0038	0.0253	0.0235	0.0125	0.0031	0.0083	0.0042	0.033
HERBY_025	NA	NA	NA	NA	NA	NA	NA	NA	NA	NA	NA	NA	NA	NA	NA	NA	NA	NA	NA	NA	NA	NA	NA	NA	NA	NA	NA	NA	NA	NA	NA	NA	NA	NA	NA	NA	NA	NA	NA	NA	NA	NA	NA	NA	NA	NA	NA	NA	NA
HERBY_026	0.0033	0.0005	0.0018	0.0008	0	0	0.0001	0	0.0006	0.0003	0.0005	0.0004	0.0011	0.0015	0.0005	0.0036	0.0019	0.0005	0.0002	0.0004	0.0003	0.0001	0	0.0009	0.0005	0.0006	0.0003	0.0005	0.0013	0.0006	0	0.0001	0.9034	0.0012	0.013	0.005	0	0.0019	0.01	0.0048	0.0021	0.0046	0.0015	0.0004	0.0051	0.0002	0.0004	0	0.0003
HERBY_027	0	0.0005	0	0.0006	0.0133	0.0093	0.0526	0.1087	0	0.025	0.0117	0	0.0001	0	0	0	0	0	0.0385	0.0057	0.0087	0.0012	0.0001	0.0005	0.0002	0.0053	0.0002	0.0006	0.0008	0.0105	0.0144	0.0219	0.0001	0.0003	0	0.0001	0.0419	0	0.0002	0	0	0.0001	0	0	0.0083	0.0167	0.0022	0.0214	0.0002
HERBY_028	0.0012	0.0023	0.0156	0.0046	0	0.0046	0	0.0002	0.0007	0.0001	0.0001	0.0047	0.0004	0.0855	0.0015	0.0038	0.0416	0.0241	0	0.0001	0.0002	0	0.0005	0.0006	0.0027	0.0036	0.0006	0.0009	0.0005	0.0004	0	0.0001	0	0.3992	0.0097	0.0922	0	0.0025	0.0448	0.0734	0.0157	0.0048	0.0094	0.0025	0.0001	0.0001	0.0001	0	0.0105
HERBY_029	0.0001	0.0007	0.0009	0.0001	0.0001	0.0001	0.0004	0	0.0017	0	0.0025	0.0013	0.001	0.0252	0.0236	0.0358	0.009	0.002	0	0.0002	0.0001	0.0016	0.0157	0.0092	0.0065	0.0099	0.0098	0.054	0.0061	0.0002	0	0.0005	0	0.0135	0.0004	0.0134	0	0.0084	0.0223	0.2849	0.0059	0.0053	0.0737	0.0233	0.0001	0.0047	0.0021	0.0002	0.051
HERBY_030	0.0005	0.0004	0.0007	0.0005	0	0.0043	0.0001	0.0002	0.0025	0	0	0.0019	0.0025	0.0642	0.0006	0.0382	0.0776	0.014	0.0001	0.0002	0.0002	0.0017	0.0028	0.0004	0.0033	0.001	0.0017	0.0033	0.0021	0.0001	0	0	0.0001	0.0372	0.0013	0.0354	0	0.0025	0.0176	0.026	0.005	0.0033	0.0167	0.0037	0.0002	0.0004	0.0009	0	0.0143
HERBY_031	0.0009	0.0009	0.0005	0.0004	0.0124	0.004	0.0019	0.0002	0.0031	0	0.005	0.0052	0.004	0.053	0.0119	0.1372	0.0223	0.0116	0.0023	0.001	0.0017	0.0004	0.0095	0.0023	0.0109	0.0087	0.0135	0.0077	0.0051	0.0084	0	0.0006	0	0.0137	0.0011	0.0201	0	0.0045	0.036	0.0354	0.0027	0.0054	0.0281	0.0065	0.0176	0.0014	0.0028	0.0026	0.0114
HERBY_032	0.0003	0.0014	0.0001	0	0.0031	0.0094	0.0007	0.0458	0.0027	0	0.0036	0.0045	0.0014	0.0083	0.0012	0.0086	0.0074	0.0027	0.0054	0.0035	0.0052	0.0005	0.0031	0.0101	0.0007	0.0048	0.0031	0.0094	0.0024	0.0235	0.0001	0.0015	0.0001	0.1557	0.0025	0.4193	0.0003	0.0005	0.0213	0.013	0.008	0.0024	0.0049	0.0009	0.0024	0.0014	0.0042	0.0001	0.0081
HERBY_034	0.5263	0.0004	0.0052	0.0013	0	0.0001	0	0	0.0004	0	0	0.0001	0.0005	0.0026	0	0.0002	0.0064	0.0097	0	0.0003	0	0	0.0001	0.0001	0.0005	0.0032	0.0014	0.0002	0.0006	0	0.0003	0.0001	0.0053	0.0015	0.1517	0.0042	0	0.0008	0.0009	0.0018	0.0005	0.0015	0.0009	0.0001	0.0012	0	0	0	0.0007
HERBY_035	0.0003	0.0004	0.0003	0.0004	0.0171	0.0406	0.0079	0.1072	0.0051	0.0196	0.0014	0.0055	0.0045	0.0023	0.0136	0.0026	0.0021	0.0011	0.016	0.0036	0.0089	0.025	0.0068	0.0147	0.0015	0.0058	0.0051	0.0222	0.0061	0.0057	0.0005	0.0331	0	0.0531	0.001	0.0983	0.0041	0.0005	0.0409	0.0048	0.0027	0.0006	0.0029	0.0014	0.0087	0.0049	0.0231	0.002	0.0053
HERBY_036	0.0058	0.0001	0.0003	0	0.0006	0	0.0001	0.0034	0.0014	0	0	0.0003	0.0003	0.006	0.0019	0.0177	0.0049	0.0023	0	0	0.0006	0.0002	0.0001	0.0008	0.0007	0.0043	0.0001	0.008	0.0009	0.0005	0.0007	0.0007	0.758	0.0078	0.0191	0.0142	0	0.0032	0.0322	0.0207	0.0046	0.0069	0.0049	0.0012	0.0011	0	0.0006	0	0.0016
HERBY_037	0.0002	0.0001	0.0003	0.0001	0.0058	0.02	0.0036	0.1576	0.0039	0.0007	0.0113	0.0038	0.0034	0.0039	0.01	0.0072	0.0051	0.0032	0.0098	0.0041	0.0059	0.0094	0.0111	0.0221	0.0033	0.008	0.0063	0.0051	0.0103	0.0665	0.0017	0.0169	0.0001	0.0862	0.0014	0.2197	0.0002	0.0002	0.0309	0.0038	0.0051	0.0008	0.0008	0.0017	0.0024	0.0039	0.0054	0.0002	0.013
HERBY_038	0.0002	0.0009	0.0013	0.0002	0	0.0007	0.0001	0	0.0028	0	0.0002	0.0024	0.0015	0.1168	0.0082	0.0173	0.0054	0.0062	0.0001	0.0001	0.0002	0.0008	0.0035	0.0026	0.0021	0.0048	0.0018	0.0114	0.005	0.0002	0	0.0002	0.0001	0.0776	0.0025	0.0481	0	0.0138	0.1625	0.1753	0.0235	0.0118	0.029	0.0108	0.0001	0.0004	0.0027	0	0.0316
HERBY_039	0.0003	0.0001	0.0009	0.0004	0.0013	0.0001	0	0.0019	0.0019	0	0.0001	0.0014	0.0017	0.4392	0.0009	0.022	0.011	0.0151	0	0.0003	0.0009	0.0002	0.0008	0.0023	0.0018	0.0025	0.0008	0.0036	0.0005	0.0007	0	0.0001	0.0002	0.0745	0.0017	0.0858	0	0.0047	0.038	0.0327	0.0107	0.0053	0.0086	0.0039	0.0001	0.0008	0.0028	0	0.006
HERBY_040	NA	NA	NA	NA	NA	NA	NA	NA	NA	NA	NA	NA	NA	NA	NA	NA	NA	NA	NA	NA	NA	NA	NA	NA	NA	NA	NA	NA	NA	NA	NA	NA	NA	NA	NA	NA	NA	NA	NA	NA	NA	NA	NA	NA	NA	NA	NA	NA	NA
HERBY_041	NA	NA	NA	NA	NA	NA	NA	NA	NA	NA	NA	NA	NA	NA	NA	NA	NA	NA	NA	NA	NA	NA	NA	NA	NA	NA	NA	NA	NA	NA	NA	NA	NA	NA	NA	NA	NA	NA	NA	NA	NA	NA	NA	NA	NA	NA	NA	NA	NA
HERBY_042	0.0006	0.0013	0.0047	0.0023	0	0.0002	0	0	0.003	0	0	0.0013	0.0023	0.0746	0.0003	0.0687	0.016	0.0186	0.0001	0	0.0002	0.0001	0.0011	0.0002	0.0039	0.005	0.007	0.0003	0.0021	0.0001	0	0.0003	0.0002	0.009	0.0013	0.0113	0	0.0098	0.0132	0.0526	0.0027	0.0085	0.0446	0.0142	0.0029	0.0003	0.0001	0.0001	0.0068
HERBY_043	0	0.0003	0.0007	0.0007	0.0025	0.0068	0.0005	0	0.0024	0.0205	0.0061	0.0062	0.0026	0.0157	0.1143	0.0094	0.0022	0.0017	0.0138	0.0001	0	0.0029	0.0053	0.0046	0.0033	0.0158	0.0029	0.0102	0.0037	0	0	0.0027	0	0.0064	0.0003	0.0096	0.0761	0.0061	0.015	0.0349	0.0036	0.0026	0.0416	0.1886	0	0.0044	0.0197	0.0014	0.0178
HERBY_044	NA	NA	NA	NA	NA	NA	NA	NA	NA	NA	NA	NA	NA	NA	NA	NA	NA	NA	NA	NA	NA	NA	NA	NA	NA	NA	NA	NA	NA	NA	NA	NA	NA	NA	NA	NA	NA	NA	NA	NA	NA	NA	NA	NA	NA	NA	NA	NA	NA
HERBY_045	NA	NA	NA	NA	NA	NA	NA	NA	NA	NA	NA	NA	NA	NA	NA	NA	NA	NA	NA	NA	NA	NA	NA	NA	NA	NA	NA	NA	NA	NA	NA	NA	NA	NA	NA	NA	NA	NA	NA	NA	NA	NA	NA	NA	NA	NA	NA	NA	NA
HERBY_046	0.0001	0.0003	0.0005	0.0005	0.001	0.008	0.0027	0.0008	0.0036	0.0018	0.0158	0.0059	0.0014	0.0226	0.0429	0.0317	0.0017	0.0024	0.0078	0	0.0003	0.001	0.0055	0.0026	0.0026	0.0044	0.0085	0.0024	0.0015	0.0003	0	0.0082	0.0001	0.0097	0.0002	0.0483	0.112	0.0124	0.0144	0.0355	0.004	0.0032	0.0304	0.2039	0.0003	0.0016	0.0179	0.0036	0.0066
HERBY_047	NA	NA	NA	NA	NA	NA	NA	NA	NA	NA	NA	NA	NA	NA	NA	NA	NA	NA	NA	NA	NA	NA	NA	NA	NA	NA	NA	NA	NA	NA	NA	NA	NA	NA	NA	NA	NA	NA	NA	NA	NA	NA	NA	NA	NA	NA	NA	NA	NA
HERBY_049	0	0.001	0.0009	0.0003	0	0.0001	0	0.0001	0.002	0.0001	0.0001	0.0011	0.0006	0.0271	0.2108	0.0067	0.0252	0.0038	0.0005	0	0.0001	0.0001	0.0004	0.0005	0.0012	0.0008	0.0002	0.0012	0.0004	0	0	0.0001	0	0.0057	0.0009	0.008	0	0.0036	0.0027	0.0067	0.0032	0.0022	0.0491	0.0827	0.0001	0.0001	0.0052	0.0005	0.0026
HERBY_050	NA	NA	NA	NA	NA	NA	NA	NA	NA	NA	NA	NA	NA	NA	NA	NA	NA	NA	NA	NA	NA	NA	NA	NA	NA	NA	NA	NA	NA	NA	NA	NA	NA	NA	NA	NA	NA	NA	NA	NA	NA	NA	NA	NA	NA	NA	NA	NA	NA
HERBY_051	0.0011	0.0007	0.0018	0.0003	0.0001	0.0001	0.0001	0	0.0031	0	0.0001	0.0009	0.0004	0.0792	0.0003	0.0228	0.0367	0.0046	0	0.0001	0.0002	0.0007	0.002	0.001	0.0031	0.0028	0.0009	0.0011	0.0008	0.0001	0	0.0002	0.0001	0.04	0.0036	0.0247	0	0.0804	0.0441	0.1917	0.0748	0.1013	0.043	0.0057	0	0.0003	0.0001	0.0003	0.0129
HERBY_052	0.0002	0.0001	0.0002	0.0003	0.0029	0.0008	0.0005	0.0008	0.0015	0.0026	0.0024	0.0035	0.0019	0.0025	0.0052	0.0118	0.0067	0.0008	0.0012	0.0001	0.0001	0.0046	0.0094	0.0061	0.0194	0.004	0.0199	0.0024	0.0089	0.0096	0.0002	0.0012	0.0177	0.0032	0.0008	0.004	0	0.0013	0.0077	0.0073	0.001	0.0014	0.0075	0.0033	0.0163	0.7133	0.0017	0.0026	0.0048
HERBY_053	0.0003	0.0004	0.0003	0	0.0244	0	0.0001	0.0691	0.0005	0	0.0002	0.0001	0.0002	0.0089	0.0021	0.0086	0.0205	0.004	0	0.0012	0.0016	0	0.0023	0.0014	0.0014	0.0003	0.0012	0.0045	0.0026	0.0224	0	0.0021	0	0.2115	0.0012	0.4549	0	0.0007	0.0224	0.0168	0.0051	0.0017	0.004	0.0008	0.0002	0.0015	0.0003	0	0.0074
HERBY_054	NA	NA	NA	NA	NA	NA	NA	NA	NA	NA	NA	NA	NA	NA	NA	NA	NA	NA	NA	NA	NA	NA	NA	NA	NA	NA	NA	NA	NA	NA	NA	NA	NA	NA	NA	NA	NA	NA	NA	NA	NA	NA	NA	NA	NA	NA	NA	NA	NA
HERBY_055	0.0014	0.0001	0	0	0.001	0.0002	0.0011	0.0066	0.0013	0.0093	0.0011	0.0018	0.0006	0.0004	0.0015	0.0013	0.0003	0.0005	0.0021	0.0009	0.0012	0.0028	0.0015	0.0036	0.0007	0.0181	0.0009	0.0047	0.0017	0.0008	0.0011	0.0028	0.8424	0.0011	0.0051	0.0035	0.0024	0.0006	0.0108	0.0028	0.0019	0.001	0.001	0.0007	0.003	0.0015	0.0038	0.0005	0.0018
HERBY_056	NA	NA	NA	NA	NA	NA	NA	NA	NA	NA	NA	NA	NA	NA	NA	NA	NA	NA	NA	NA	NA	NA	NA	NA	NA	NA	NA	NA	NA	NA	NA	NA	NA	NA	NA	NA	NA	NA	NA	NA	NA	NA	NA	NA	NA	NA	NA	NA	NA
HERBY_057	0.0057	0.0008	0.0024	0.0004	0.0274	0.0136	0.0259	0.0112	0.0042	0.0114	0.0095	0.0038	0.003	0.0015	0.0053	0.0032	0.0014	0.0009	0.019	0.0119	0.0098	0.0343	0.0074	0.0103	0.006	0.03	0.0048	0.0072	0.0095	0.0017	0.0054	0.0105	0.0276	0.0135	0.0311	0.0048	0.0069	0.0005	0.1271	0.0171	0.0056	0.0028	0.0013	0.0009	0.0124	0.0039	0.0359	0.0339	0.0018
HERBY_058	0.0197	0.0007	0.0004	0.0059	0.0071	0.0027	0.0073	0.0495	0.0129	0.0001	0.0018	0.0123	0.0095	0.0253	0.0031	0.0067	0.0048	0.0148	0.0003	0.0046	0.0077	0.0099	0.0008	0.0007	0.0008	0.0073	0.0002	0.0065	0.0017	0.003	0	0.0003	0	0.2664	0.0965	0.0654	0.0001	0.0016	0.0434	0.0154	0.0123	0.003	0.0068	0.0022	0.0032	0.001	0.0109	0.0021	0.0042
HERBY_059	0.0106	0.0009	0.0029	0.0005	0	0.0001	0.0003	0.0005	0.0009	0	0.0013	0.0009	0.001	0.0518	0.0061	0.0218	0.0191	0.0363	0.0002	0.0002	0.0003	0.0004	0.0001	0.0005	0.0003	0.0015	0.0003	0.0051	0.002	0.002	0.0014	0.0056	0.0071	0.0559	0.0236	0.4716	0	0.0052	0.0376	0.01	0.0144	0.0113	0.007	0.0019	0.0047	0.0004	0.0144	0	0.0029
HERBY_060	NA	NA	NA	NA	NA	NA	NA	NA	NA	NA	NA	NA	NA	NA	NA	NA	NA	NA	NA	NA	NA	NA	NA	NA	NA	NA	NA	NA	NA	NA	NA	NA	NA	NA	NA	NA	NA	NA	NA	NA	NA	NA	NA	NA	NA	NA	NA	NA	NA
HERBY_061	0.0028	0.0006	0.0048	0.0014	0	0	0	0	0.0016	0.0001	0	0.0009	0.0009	0.0761	0	0.008	0.0373	0.0418	0.0004	0.0001	0	0.0004	0.0009	0.0027	0.0027	0.0012	0.0004	0.0008	0.0028	0.0001	0	0	0	0.4568	0.0075	0.0552	0	0.0033	0.0315	0.0503	0.0171	0.0079	0.0063	0.0029	0.0001	0.0001	0.0001	0	0.01
HERBY_062	NA	NA	NA	NA	NA	NA	NA	NA	NA	NA	NA	NA	NA	NA	NA	NA	NA	NA	NA	NA	NA	NA	NA	NA	NA	NA	NA	NA	NA	NA	NA	NA	NA	NA	NA	NA	NA	NA	NA	NA	NA	NA	NA	NA	NA	NA	NA	NA	NA
HERBY_063	0.0002	0.0007	0.0026	0.0016	0.0001	0.0002	0	0	0.0028	0	0	0.0009	0.001	0.0526	0.0072	0.0449	0.0159	0.0357	0.0001	0	0	0.0003	0.0005	0.0003	0.0023	0.002	0.0136	0.0007	0.0011	0.0001	0	0	0	0.0055	0.0008	0.0063	0	0.006	0.0144	0.023	0.0021	0.0043	0.032	0.0097	0.0013	0.0002	0.0004	0.0003	0.0063
HERBY_064	0.0009	0.0009	0.0026	0.0011	0.0013	0.0046	0.0033	0.0054	0.0033	0.006	0.0011	0.0051	0.0036	0.0344	0.0016	0.0436	0.0353	0.0077	0	0.0002	0.0002	0.0017	0.0042	0.0024	0.0081	0.0009	0.0017	0.0032	0.0078	0.0089	0.0069	0.0042	0.0001	0.298	0.003	0.1113	0.0005	0.0022	0.0976	0.0335	0.0109	0.0037	0.0128	0.0046	0.0009	0	0.0125	0.0001	0.013
HERBY_065	NA	NA	NA	NA	NA	NA	NA	NA	NA	NA	NA	NA	NA	NA	NA	NA	NA	NA	NA	NA	NA	NA	NA	NA	NA	NA	NA	NA	NA	NA	NA	NA	NA	NA	NA	NA	NA	NA	NA	NA	NA	NA	NA	NA	NA	NA	NA	NA	NA
HERBY_066	0.0065	0.0064	0.0364	0.0093	0.0001	0.0001	0.047	0	0.0024	0	0	0.0009	0.0024	0.0148	0.0008	0.0051	0.0321	0.0104	0	0.0002	0	0.0001	0.0363	0.0292	0.071	0.0233	0.0152	0.0682	0.0889	0.0093	0	0.0002	0.0008	0.0122	0.0068	0.0196	0	0.0272	0.0195	0.1335	0.0251	0.0633	0.0174	0.0014	0.0025	0.0003	0.0002	0.0002	0.0398
HERBY_067	NA	NA	NA	NA	NA	NA	NA	NA	NA	NA	NA	NA	NA	NA	NA	NA	NA	NA	NA	NA	NA	NA	NA	NA	NA	NA	NA	NA	NA	NA	NA	NA	NA	NA	NA	NA	NA	NA	NA	NA	NA	NA	NA	NA	NA	NA	NA	NA	NA
HERBY_068	NA	NA	NA	NA	NA	NA	NA	NA	NA	NA	NA	NA	NA	NA	NA	NA	NA	NA	NA	NA	NA	NA	NA	NA	NA	NA	NA	NA	NA	NA	NA	NA	NA	NA	NA	NA	NA	NA	NA	NA	NA	NA	NA	NA	NA	NA	NA	NA	NA
HERBY_069	0.1999	0.001	0.0017	0.0003	0	0	0.0007	0.0021	0.0008	0	0	0	0.0002	0.0034	0.0012	0.0002	0.012	0.0105	0.0001	0.0005	0	0.0021	0.0002	0.0004	0.0002	0.0028	0	0.0002	0.0002	0	0	0	0.0011	0.0028	0.2235	0.0081	0	0.0015	0.0016	0.0013	0.0019	0.0017	0.0048	0	0.0014	0.0003	0.0002	0	0.0028
HERBY_070	NA	NA	NA	NA	NA	NA	NA	NA	NA	NA	NA	NA	NA	NA	NA	NA	NA	NA	NA	NA	NA	NA	NA	NA	NA	NA	NA	NA	NA	NA	NA	NA	NA	NA	NA	NA	NA	NA	NA	NA	NA	NA	NA	NA	NA	NA	NA	NA	NA
HERBY_071	0.0084	0.0003	0.0001	0.0001	0.0002	0.0049	0.0003	0.0067	0.0013	0.0001	0.0002	0.0013	0.0008	0.0495	0.0186	0.002	0.0205	0.0363	0.0169	0.0003	0.0008	0.0012	0.0015	0.0012	0.0001	0.0028	0.0001	0.005	0.0002	0.0012	0	0.0036	0.0059	0.0555	0.0187	0.3974	0.0029	0.0023	0.0088	0.01	0.0047	0.0012	0.0094	0.0075	0.0049	0.0002	0.0454	0.0001	0.0118
HERBY_072	0.3053	0.0006	0.0028	0.001	0	0	0	0	0.0008	0	0	0	0	0.0002	0	0.0001	0.0021	0.0085	0	0.0002	0	0	0	0.0001	0.0004	0.001	0.0004	0.0002	0.0003	0	0.0078	0	0.0062	0.0006	0.0854	0.0026	0	0.0008	0.0014	0.0008	0.0001	0.0005	0.0003	0.0004	0.0009	0	0	0	0.0002
HERBY_073	NA	NA	NA	NA	NA	NA	NA	NA	NA	NA	NA	NA	NA	NA	NA	NA	NA	NA	NA	NA	NA	NA	NA	NA	NA	NA	NA	NA	NA	NA	NA	NA	NA	NA	NA	NA	NA	NA	NA	NA	NA	NA	NA	NA	NA	NA	NA	NA	NA
HERBY_075	NA	NA	NA	NA	NA	NA	NA	NA	NA	NA	NA	NA	NA	NA	NA	NA	NA	NA	NA	NA	NA	NA	NA	NA	NA	NA	NA	NA	NA	NA	NA	NA	NA	NA	NA	NA	NA	NA	NA	NA	NA	NA	NA	NA	NA	NA	NA	NA	NA
HERBY_076	NA	NA	NA	NA	NA	NA	NA	NA	NA	NA	NA	NA	NA	NA	NA	NA	NA	NA	NA	NA	NA	NA	NA	NA	NA	NA	NA	NA	NA	NA	NA	NA	NA	NA	NA	NA	NA	NA	NA	NA	NA	NA	NA	NA	NA	NA	NA	NA	NA
HERBY_077	0.001	0.0004	0.0018	0.0008	0	0.0003	0	0	0.0034	0	0.0001	0.0024	0.0022	0.1751	0.0051	0.0314	0.0107	0.0081	0	0.0002	0.0001	0.0001	0.0019	0.0003	0.0019	0.0019	0.0008	0.0011	0.0012	0	0	0.0002	0.0002	0.028	0.0023	0.0246	0	0.0181	0.0407	0.0894	0.0101	0.0108	0.0432	0.0123	0	0.0002	0.0009	0.0002	0.0069
HERBY_078	NA	NA	NA	NA	NA	NA	NA	NA	NA	NA	NA	NA	NA	NA	NA	NA	NA	NA	NA	NA	NA	NA	NA	NA	NA	NA	NA	NA	NA	NA	NA	NA	NA	NA	NA	NA	NA	NA	NA	NA	NA	NA	NA	NA	NA	NA	NA	NA	NA
HERBY_079	NA	NA	NA	NA	NA	NA	NA	NA	NA	NA	NA	NA	NA	NA	NA	NA	NA	NA	NA	NA	NA	NA	NA	NA	NA	NA	NA	NA	NA	NA	NA	NA	NA	NA	NA	NA	NA	NA	NA	NA	NA	NA	NA	NA	NA	NA	NA	NA	NA
HERBY_080	NA	NA	NA	NA	NA	NA	NA	NA	NA	NA	NA	NA	NA	NA	NA	NA	NA	NA	NA	NA	NA	NA	NA	NA	NA	NA	NA	NA	NA	NA	NA	NA	NA	NA	NA	NA	NA	NA	NA	NA	NA	NA	NA	NA	NA	NA	NA	NA	NA
HERBY_082	0.0004	0	0.0006	0.0001	0	0.0018	0	0.001	0.0009	0	0.0001	0.0062	0.0007	0.0975	0.0059	0.0069	0.0153	0.0135	0.0004	0.0001	0	0.0002	0.0007	0.0004	0.0012	0.0007	0.0009	0.001	0.0019	0.0017	0	0.0001	0.0001	0.074	0.0026	0.5127	0	0.0074	0.0119	0.0171	0.0099	0.0049	0.0072	0.0069	0	0.0002	0.0092	0.0002	0.008
HERBY_083	0.0004	0.0003	0.0008	0.0002	0.0004	0.0002	0.0001	0	0.0044	0	0.0001	0.0009	0.0015	0.077	0.0012	0.0927	0.0129	0.0065	0	0.002	0.0035	0.0057	0.002	0.0007	0.0039	0.0039	0.0025	0.0007	0.0116	0.0007	0	0	0.0002	0.0078	0.0009	0.014	0	0.0253	0.0332	0.0313	0.0049	0.0136	0.0444	0.0172	0.0002	0.0013	0.0004	0.0003	0.0064
HERBY_084	0.0009	0.0005	0.0001	0	0.0031	0.0097	0.0001	0.0852	0.0013	0.0029	0	0.0014	0.001	0.0085	0.0059	0.0117	0.007	0.0029	0.0056	0.001	0.0028	0.0106	0.0005	0.0018	0.0008	0.0021	0.0053	0.009	0.0079	0.0435	0.0007	0.0024	0	0.1366	0.0033	0.3626	0.0001	0.0015	0.036	0.012	0.0079	0.0023	0.0026	0.0005	0.0061	0.0167	0.001	0.0015	0.006
HERBY_085	NA	NA	NA	NA	NA	NA	NA	NA	NA	NA	NA	NA	NA	NA	NA	NA	NA	NA	NA	NA	NA	NA	NA	NA	NA	NA	NA	NA	NA	NA	NA	NA	NA	NA	NA	NA	NA	NA	NA	NA	NA	NA	NA	NA	NA	NA	NA	NA	NA
HERBY_086	0	0.0034	0.009	0.005	0.0695	0.0411	0.0009	0	0.0051	0.0009	0.0622	0.0055	0.0028	0.0001	0.0354	0.0016	0.0004	0.0023	0.0897	0.0015	0.0026	0.0013	0.0027	0.001	0.0005	0.0031	0.0014	0.0005	0.0003	0	0	0.0208	0	0.0001	0.0001	0.0005	0.2646	0.0024	0.0002	0.0003	0.0006	0.0004	0.0009	0.0426	0	0.0046	0.0165	0.0008	0.0004
HERBY_087	0.0055	0.0001	0.0007	0.0005	0	0.002	0.0003	0	0.0014	0	0.0003	0.0013	0.0009	0.1201	0.0011	0.0259	0.005	0.0205	0	0.0007	0.0014	0.0025	0.0008	0.0005	0.0004	0.0025	0.0276	0.0037	0.0004	0	0	0.0007	0.0351	0.1474	0.0165	0.0577	0.0002	0.005	0.0712	0.0689	0.0129	0.006	0.0181	0.0139	0	0	0.0022	0	0.017
HERBY_088	NA	NA	NA	NA	NA	NA	NA	NA	NA	NA	NA	NA	NA	NA	NA	NA	NA	NA	NA	NA	NA	NA	NA	NA	NA	NA	NA	NA	NA	NA	NA	NA	NA	NA	NA	NA	NA	NA	NA	NA	NA	NA	NA	NA	NA	NA	NA	NA	NA
HERBY_090	0.0111	0.0005	0.0019	0.0007	0	0.0002	0.0001	0	0.003	0	0.0017	0.0017	0.0017	0.0157	0.0005	0.0108	0.0068	0.0094	0.0002	0.0002	0	0.0037	0.0013	0.0009	0.0043	0.0044	0.0035	0.0048	0.0046	0.0007	0.0101	0.0004	0.0181	0.021	0.0269	0.0116	0	0.1157	0.0143	0.0281	0.2046	0.3227	0.0036	0.0009	0.0046	0.0001	0.0007	0	0.004
HERBY_091	NA	NA	NA	NA	NA	NA	NA	NA	NA	NA	NA	NA	NA	NA	NA	NA	NA	NA	NA	NA	NA	NA	NA	NA	NA	NA	NA	NA	NA	NA	NA	NA	NA	NA	NA	NA	NA	NA	NA	NA	NA	NA	NA	NA	NA	NA	NA	NA	NA
HERBY_092	0.0003	0.0007	0.0027	0.0004	0.0001	0.0004	0.0003	0.0005	0.0017	0	0	0.0007	0.0011	0.0214	0.0052	0.0194	0.0144	0.0025	0.0009	0.0001	0	0.0012	0.0108	0.0608	0.0105	0.0099	0.0066	0.0496	0.0165	0.0023	0	0	0.016	0.0477	0.001	0.0762	0	0.0014	0.131	0.2485	0.0055	0.0035	0.0458	0.0014	0.0003	0.0024	0.0014	0.0036	0.0508
HERBY_093	0.0006	0.0002	0.0003	0.0002	0.002	0.0133	0.0041	0.1007	0.0033	0.0033	0.0003	0.0032	0.0051	0.0027	0.0144	0.0048	0.0038	0.003	0.0112	0.0077	0.0129	0.0189	0.0031	0.0102	0.0033	0.0152	0.0049	0.0113	0.0057	0.0052	0.0085	0.007	0.0083	0.0975	0.0021	0.2125	0.0008	0.0005	0.0186	0.0036	0.0041	0.001	0.0024	0.0007	0.0028	0.0087	0.0033	0.0041	0.0095
HERBY_094	0	0.0006	0.0005	0.0004	0.0126	0.0032	0.0025	0.0008	0.0035	0.003	0.0099	0.0045	0.0034	0.0145	0.0345	0.0967	0.0038	0.0013	0.0067	0.0034	0.0051	0.0072	0.0047	0.0157	0.0059	0.0041	0.0153	0.0038	0.0049	0.0048	0.0032	0.0062	0.0084	0.029	0.0003	0.0137	0	0.0029	0.2093	0.0336	0.0062	0.004	0.0167	0.0042	0.0056	0.0105	0.0135	0.0121	0.009
HERBY_095	NA	NA	NA	NA	NA	NA	NA	NA	NA	NA	NA	NA	NA	NA	NA	NA	NA	NA	NA	NA	NA	NA	NA	NA	NA	NA	NA	NA	NA	NA	NA	NA	NA	NA	NA	NA	NA	NA	NA	NA	NA	NA	NA	NA	NA	NA	NA	NA	NA
HERBY_096	NA	NA	NA	NA	NA	NA	NA	NA	NA	NA	NA	NA	NA	NA	NA	NA	NA	NA	NA	NA	NA	NA	NA	NA	NA	NA	NA	NA	NA	NA	NA	NA	NA	NA	NA	NA	NA	NA	NA	NA	NA	NA	NA	NA	NA	NA	NA	NA	NA
HERBY_097	0.003	0.0005	0.0003	0.0003	0	0.0047	0	0.0182	0.0014	0	0	0.0006	0.0004	0.0386	0.0053	0.0093	0.0232	0.0151	0	0.0012	0.002	0.0003	0.0013	0.0003	0.0015	0.0026	0.0014	0.0078	0.0008	0.0054	0	0.0055	0	0.1313	0.0065	0.4927	0	0.0026	0.0209	0.0162	0.0108	0.0064	0.0054	0.0003	0.0019	0	0.0022	0	0.0272
HERBY_098	0.0001	0.0003	0.0003	0.0002	0.0782	0.004	0.0004	0	0.0033	0.0003	0.0191	0.0127	0.0027	0.0115	0.0251	0.0695	0.0018	0.002	0.0153	0	0.0003	0.0031	0.012	0.0014	0.0016	0.001	0.0021	0.0011	0.0026	0.0001	0	0.0015	0.0003	0.0044	0.0002	0.0066	0.0218	0.0048	0.0057	0.0329	0.0022	0.0025	0.0349	0.1142	0.0001	0.001	0.008	0.001	0.0392
HERBY_099	NA	NA	NA	NA	NA	NA	NA	NA	NA	NA	NA	NA	NA	NA	NA	NA	NA	NA	NA	NA	NA	NA	NA	NA	NA	NA	NA	NA	NA	NA	NA	NA	NA	NA	NA	NA	NA	NA	NA	NA	NA	NA	NA	NA	NA	NA	NA	NA	NA
HERBY_100	NA	NA	NA	NA	NA	NA	NA	NA	NA	NA	NA	NA	NA	NA	NA	NA	NA	NA	NA	NA	NA	NA	NA	NA	NA	NA	NA	NA	NA	NA	NA	NA	NA	NA	NA	NA	NA	NA	NA	NA	NA	NA	NA	NA	NA	NA	NA	NA	NA
HERBY_101	0.0135	0.0086	0.038	0.014	0.0058	0.0012	0.0063	0	0.009	0.0002	0.0013	0.0075	0.0099	0.0232	0.0032	0.0085	0.0109	0.0098	0.004	0.0013	0.0009	0.01	0.0072	0.0225	0.0241	0.1433	0.0085	0.0212	0.0069	0.0075	0.0065	0.0045	0.0006	0.0142	0.0259	0.0202	0.0002	0.0122	0.0454	0.077	0.017	0.0198	0.0113	0.0095	0.0309	0.0157	0.0061	0.0066	0.0137
HERBY_102	0.0005	0.0029	0.0012	0.0101	0.0039	0.0093	0.0037	0.0294	0.0032	0.001	0.0005	0.0009	0.001	0.0192	0.0236	0.0104	0.0068	0.0029	0.0123	0.0087	0.0138	0.0057	0.0051	0.0034	0.0009	0.0075	0.0103	0.0129	0.0006	0.0056	0.0161	0.0014	0.0001	0.1015	0.0035	0.0253	0	0.0042	0.044	0.018	0.0133	0.0038	0.0065	0.0074	0.0015	0.0714	0.0071	0.0032	0.0717
HERBY_103	0.0029	0.0015	0.0042	0.0022	0.0055	0.0127	0.0084	0.0018	0.0022	0.0047	0.0385	0.0052	0.0015	0.0077	0.011	0.0024	0.0012	0.0065	0.0074	0.0002	0.0009	0.0015	0.002	0.0007	0.0004	0.0028	0.0089	0.002	0.0009	0.0002	0.0021	0.0133	0	0.0072	0.0047	0.084	0.383	0.0016	0.0016	0.0024	0.0007	0.0007	0.003	0.147	0	0.0009	0.0099	0.0053	0.0014
HERBY_104	0.0006	0.0002	0.0013	0.0002	0.0001	0.0001	0	0	0.0024	0	0	0.0007	0.0014	0.0677	0.0005	0.0271	0.0117	0.0079	0.0001	0	0.0002	0.0004	0.0029	0.0005	0.0029	0.0018	0.0013	0.0012	0.004	0.0002	0	0.0002	0.0002	0.0023	0.0002	0.0059	0	0.0095	0.0048	0.016	0.0025	0.0057	0.0751	0.0194	0	0.0002	0.0002	0.0002	0.0086
HERBY_105	0	0.0009	0.0006	0.0009	0.0019	0.0044	0	0	0.007	0.0002	0.0038	0.0096	0.0046	0.0006	0.4767	0.0047	0.0003	0.0007	0.0108	0.0002	0.0004	0.0013	0.0022	0.0017	0.0017	0.0017	0.0026	0.0013	0.0004	0.0004	0	0.0022	0	0.0002	0.0001	0.0016	0.0014	0.0006	0.0002	0.0006	0.0001	0.0003	0.0023	0.0382	0.0002	0.0006	0.0818	0.0157	0.0006
HERBY_106	0.0005	0	0.0003	0.0002	0	0	0.0015	0.0054	0.0006	0	0	0	0.0002	0.0013	0.0041	0.0049	0.0299	0.0052	0.0001	0	0.0001	0.0019	0.0002	0.0002	0.0004	0.0066	0	0.0016	0.0004	0.0001	0.0025	0.0006	0	0.0024	0.0006	0.0044	0.0003	0.0015	0.0011	0.0007	0.001	0.0003	0.0148	0.0039	0.0001	0.0016	0.0062	0.0001	0.0047
HERBY_107	0.0007	0.0005	0.0018	0.0005	0.0012	0	0.0002	0	0.0029	0	0.0002	0.0026	0.0011	0.0366	0.0064	0.0679	0.0231	0.0061	0.0001	0.0008	0.0006	0.0005	0.0066	0.0235	0.0121	0.0155	0.0176	0.0319	0.0157	0.0094	0	0.0001	0.0017	0.0308	0.0019	0.0782	0	0.0033	0.1322	0.14	0.0068	0.0044	0.0796	0.0024	0.0012	0.0057	0.0013	0	0.0487
HERBY_108	0.0011	0.0003	0.0004	0.0004	0.0053	0.0334	0.0011	0.1167	0.0052	0.0046	0.0016	0.0064	0.0043	0.0025	0.0117	0.0054	0.0009	0.0013	0.0139	0.0046	0.0085	0.0399	0.0126	0.0289	0.0031	0.0023	0.0037	0.014	0.0076	0.0094	0.0067	0.0178	0.0272	0.0314	0.0049	0.101	0.0003	0.0081	0.0634	0.0161	0.0471	0.0113	0.007	0.0016	0.0025	0.0151	0.0046	0.0007	0.0075
HERBY_109	0.0004	0.0002	0.0001	0.0001	0.0024	0.0121	0.0015	0.0335	0.0021	0.0035	0.0161	0.0031	0.0018	0.0112	0.0024	0.0088	0.0038	0.0024	0.0016	0.0002	0.0004	0.0068	0.0048	0.0177	0.0047	0.0118	0.0047	0.0046	0.0034	0.0645	0.0009	0.0094	0.0001	0.1112	0.0018	0.3723	0.0079	0.0002	0.0548	0.0101	0.0036	0.0006	0.004	0.0009	0.0012	0.003	0.0013	0.0006	0.0063
HERBY_110	0.0072	0.0003	0.0006	0.0005	0	0.0025	0.0006	0.0049	0.0078	0.0003	0.0011	0.0082	0.0065	0.0623	0.0027	0.0177	0.0189	0.0478	0.0001	0.0005	0.0003	0.0009	0.0014	0.0049	0.0008	0.0186	0.0017	0.0056	0.0007	0	0	0	0.0077	0.2256	0.0264	0.0663	0.003	0.0021	0.0757	0.0278	0.0121	0.0036	0.0176	0.0034	0.0003	0.0021	0.002	0.0035	0.0186
HERBY_111	0.0025	0.0001	0.0003	0.0008	0.0087	0.0033	0.0123	0.0156	0.002	0.0031	0.0026	0.0043	0.0025	0.0007	0.0021	0.0055	0.0008	0.0008	0.0011	0.0034	0.0072	0.0062	0.002	0.0066	0.0027	0.0062	0.0069	0.0029	0.0067	0.0094	0.012	0.0073	0.6043	0.0074	0.0113	0.0042	0.0001	0.0002	0.0442	0.0069	0.0024	0.0002	0.002	0.0008	0.0054	0.0057	0.0094	0.0026	0.0041
HERBY_113	0.0014	0.0001	0.0023	0.0009	0	0.0005	0.0082	0.617	0.0023	0.0011	0.0001	0.0025	0.0018	0.0055	0.0038	0.0103	0.0332	0.0173	0.0005	0.001	0.0014	0.0077	0.0023	0.0026	0.003	0.0083	0.0016	0.0027	0.0043	0.0009	0	0.0076	0	0.0259	0.0018	0.0195	0.0005	0.0003	0.0058	0.008	0.0006	0.0005	0.0048	0.0011	0.0045	0.0003	0.0054	0.0005	0.0045
HERBY_115	NA	NA	NA	NA	NA	NA	NA	NA	NA	NA	NA	NA	NA	NA	NA	NA	NA	NA	NA	NA	NA	NA	NA	NA	NA	NA	NA	NA	NA	NA	NA	NA	NA	NA	NA	NA	NA	NA	NA	NA	NA	NA	NA	NA	NA	NA	NA	NA	NA
HERBY_116	NA	NA	NA	NA	NA	NA	NA	NA	NA	NA	NA	NA	NA	NA	NA	NA	NA	NA	NA	NA	NA	NA	NA	NA	NA	NA	NA	NA	NA	NA	NA	NA	NA	NA	NA	NA	NA	NA	NA	NA	NA	NA	NA	NA	NA	NA	NA	NA	NA
HERBY_117	0.0003	0.0003	0.0009	0	0	0	0.0001	0.0015	0.0011	0	0	0.0002	0.0026	0.0182	0.0004	0.017	0.019	0.0019	0	0.0004	0.0011	0.0001	0.0093	0.0033	0.0066	0.0036	0.0008	0.0033	0.0065	0.0007	0	0	0.0038	0.0424	0.0014	0.0185	0	0.0018	0.5472	0.1326	0.0089	0.0045	0.0306	0.0015	0.0029	0	0.0018	0	0.0214
HERBY_118	0.0005	0.0004	0.0004	0.0003	0.0062	0.0004	0.0001	0.0057	0.0005	0	0	0.0004	0.0001	0.0229	0.0004	0.002	0.0072	0.0069	0	0.0002	0.0001	0	0.0016	0.0012	0.0005	0.0007	0.0011	0.0001	0.0018	0.0037	0.0001	0.0002	0	0.1396	0.004	0.6815	0	0.0008	0.0171	0.011	0.0067	0.0021	0.0031	0.0011	0.0002	0	0.0003	0.0003	0.0037
HERBY_119	0.0004	0.0005	0.0012	0.0004	0	0.0008	0.0275	0.0007	0.0017	0	0	0.0007	0.003	0.0287	0.0013	0.007	0.0222	0.0048	0.0001	0.0003	0	0.0044	0.0099	0.0119	0.0206	0.0629	0.0041	0.093	0.0521	0.0055	0	0.0123	0.0025	0.0305	0.0023	0.0284	0	0.0046	0.0591	0.2544	0.0114	0.011	0.0108	0.0013	0.0191	0.0001	0.0054	0	0.0257
HERBY_121	NA	NA	NA	NA	NA	NA	NA	NA	NA	NA	NA	NA	NA	NA	NA	NA	NA	NA	NA	NA	NA	NA	NA	NA	NA	NA	NA	NA	NA	NA	NA	NA	NA	NA	NA	NA	NA	NA	NA	NA	NA	NA	NA	NA	NA	NA	NA	NA	NA
HERBY_123	NA	NA	NA	NA	NA	NA	NA	NA	NA	NA	NA	NA	NA	NA	NA	NA	NA	NA	NA	NA	NA	NA	NA	NA	NA	NA	NA	NA	NA	NA	NA	NA	NA	NA	NA	NA	NA	NA	NA	NA	NA	NA	NA	NA	NA	NA	NA	NA	NA
HERBY_124	0.0003	0.0003	0.0001	0	0.0006	0.0137	0.0001	0.0513	0.0031	0.0034	0.0012	0.0097	0.0039	0.0069	0.0147	0.0102	0.0031	0.0034	0.0054	0.0019	0.0027	0.0058	0.0034	0.0048	0.0014	0.0089	0.0012	0.0029	0.0042	0.0016	0.0001	0.0019	0	0.0952	0.0006	0.3533	0.0205	0.0005	0.048	0.009	0.0034	0.0013	0.0085	0.0057	0.0007	0.006	0.0114	0.0009	0.0054
[truncated: 42 more columns]
