# Supplementary material for: Molecular, Pathological, Radiological, and Immune Profiling of Non-brainstem Pediatric High-Grade Glioma from the HERBY Phase II Randomized Trial
Source: Cancer Cell. 2018 May 14;33(5):829–842.e5. doi: 10.1016/j.ccell.2018.04.004 (PMC5956280; doi:10.1016/j.ccell.2018.04.004)
Supplement: Table S4. Immune Profiling, Related to Figure 5 [file mmc5.xlsx]

## Sheet: CD8_TILs
Table S4 (related to Figure 5)
Sample_ID	CD8_central_area_%	CD8_density_bin_I0	CD8_density_bin_I1	CD8_density_bin_I2	CD8_density_bin_I3	Immune phenotype	TIL_Palma	TIL_Rutledge
HERBY_002	NA	NA	NA	NA	NA	NA	NA	NA
HERBY_004	NA	NA	NA	NA	NA	NA	NA	NA
HERBY_005	0.03	100	0	0	0	Desert	C	0
HERBY_006	NA	NA	NA	NA	NA	NA	NA	NA
HERBY_007	NA	NA	NA	NA	NA	NA	NA	NA
HERBY_008	NA	NA	NA	NA	NA	NA	NA	NA
HERBY_009	0.16	98	1	1	0	Desert	B	1
HERBY_010	0.01	100	0	0	0	Desert	C	0
HERBY_011	0.02	100	0	0	0	Desert	C	0
HERBY_012	0.08	89	10	1	0	Desert	C	0
HERBY_013	1.23	35	25	20	20	Inflamed	A	2
HERBY_014	0	93	5	1	1	Desert	C	0
HERBY_015	0	100	0	0	0	Desert	C	0
HERBY_016	0	100	0	0	0	Desert	B	1
HERBY_017	NA	NA	NA	NA	NA	NA	NA	NA
HERBY_018	3.12	0	20	30	50	Inflamed	A	2
HERBY_019	0.09	96	2	2	0	Desert	B	1
HERBY_020	0.03	99	1	0	0	Desert	C	0
HERBY_021	0.03	100	0	0	0	Desert	C	0
HERBY_022	0.48	55	20	10	15	Inflamed	A	1
HERBY_023	0.09	99	0	1	0	Desert	C	0
HERBY_024	0.65	20	60	20	0	Heterogenous	B	1
HERBY_025	NA	NA	NA	NA	NA	NA	NA	NA
HERBY_026	0.01	100	0	0	0	Desert	C	0
HERBY_027	0.21	94	1	0	5	Heterogenous	B	1
HERBY_028	0.08	90	5	0	5	Desert	B	1
HERBY_029	0.13	85	10	5	0	Desert	B	1
HERBY_030	0.08	90	10	0	0	Desert	C	0
HERBY_031	0.16	65	10	20	5	Heterogenous	A	1
HERBY_032	NA	NA	NA	NA	NA	NA	NA	NA
HERBY_034	0	100	0	0	0	Desert	C	0
HERBY_035	0.02	100	0	0	0	Desert	C	0
HERBY_036	0.03	98	1	1	0	Desert	C	0
HERBY_037	0.01	100	0	0	0	Desert	C	0
HERBY_038	0.06	80	15	5	0	Desert	B	1
HERBY_039	0.06	98	1	1	0	Desert	C	0
HERBY_040	NA	NA	NA	NA	NA	NA	NA	NA
HERBY_041	NA	NA	NA	NA	NA	NA	NA	NA
HERBY_042	0.34	74	5	20	1	Heterogenous	B	1
HERBY_043	0.18	55	10	15	20	Heterogenous	B	1
HERBY_044	0.55	50	5	20	25	Heterogenous	A	1
HERBY_045	NA	NA	NA	NA	NA	NA	NA	NA
HERBY_046	0.05	100	0	0	0	Desert	C	0
HERBY_047	0.03	98	1	1	0	Desert	B	1
HERBY_049	NA	NA	NA	NA	NA	NA	NA	NA
HERBY_050	NA	NA	NA	NA	NA	NA	NA	NA
HERBY_051	0.11	25	60	15	0	Heterogenous	B	1
HERBY_052	0.15	65	30	5	0	Desert	B	1
HERBY_053	0.04	99	1	0	0	Desert	C	0
HERBY_054	0.02	100	0	0	0	Desert	C	0
HERBY_055	NA	NA	NA	NA	NA	NA	NA	NA
HERBY_056	NA	NA	NA	NA	NA	NA	NA	NA
HERBY_057	0.06	99	1	0	0	Desert	C	0
HERBY_058	NA	NA	NA	NA	NA	NA	NA	NA
HERBY_059	0.02	94	5	1	0	Desert	C	0
HERBY_060	0.1	95	5	0	0	Desert	C	0
HERBY_061	0.1	95	5	0	0	Desert	C	0
HERBY_062	0.07	100	0	0	0	Desert	C	0
HERBY_063	0.08	99	1	0	0	Desert	C	0
HERBY_064	NA	NA	NA	NA	NA	NA	NA	NA
HERBY_065	NA	NA	NA	NA	NA	NA	NA	NA
HERBY_066	0.03	99	1	0	0	Desert	C	0
HERBY_067	NA	NA	NA	NA	NA	NA	NA	NA
HERBY_068	NA	NA	NA	NA	NA	NA	NA	NA
HERBY_069	0.02	100	0	0	0	Desert	C	0
HERBY_070	NA	NA	NA	NA	NA	NA	NA	NA
HERBY_071	0.03	100	0	0	0	Desert	C	0
HERBY_072	NA	NA	NA	NA	NA	NA	NA	NA
HERBY_073	NA	NA	NA	NA	NA	NA	NA	NA
HERBY_075	NA	NA	NA	NA	NA	NA	NA	NA
HERBY_076	NA	NA	NA	NA	NA	NA	NA	NA
HERBY_077	0.34	35	50	10	5	Heterogenous	B	1
HERBY_078	0.19	79	10	10	1	Heterogenous	B	1
HERBY_079	NA	NA	NA	NA	NA	NA	NA	NA
HERBY_080	NA	NA	NA	NA	NA	NA	NA	NA
HERBY_082	NA	85	10	5	0	Desert	C	0
HERBY_083	0.08	100	0	0	0	Desert	C	0
HERBY_084	0.01	100	0	0	0	Desert	C	0
HERBY_085	NA	NA	NA	NA	NA	NA	NA	NA
HERBY_086	0.59	50	40	5	5	Heterogenous	B	1
HERBY_087	0.21	60	18	20	2	Heterogenous	B	1
HERBY_088	NA	NA	NA	NA	NA	NA	NA	NA
HERBY_090	0.01	100	0	0	0	Desert	C	0
HERBY_091	0.01	100	0	0	0	Desert	C	0
HERBY_092	0.01	100	0	0	0	Desert	C	0
HERBY_093	0.03	100	0	0	0	Desert	C	0
HERBY_094	0.07	94	2	2	2	Desert	B	1
HERBY_095	NA	NA	NA	NA	NA	NA	NA	NA
HERBY_096	0.02	100	0	0	0	Desert	C	0
HERBY_097	NA	NA	NA	NA	NA	NA	NA	NA
HERBY_098	1.63	5	10	60	25	Inflamed	A	2
HERBY_099	NA	NA	NA	NA	NA	NA	NA	NA
HERBY_100	NA	NA	NA	NA	NA	NA	NA	NA
HERBY_101	0.03	100	0	0	0	Desert	C	0
HERBY_102	0.82	15	30	50	5	Heterogenous	B	1
HERBY_103	0.06	95	5	0	0	Desert	C	0
HERBY_104	0.73	5	65	25	5	Heterogenous	A	2
HERBY_105	0.13	90	5	5	0	Desert	B	1
HERBY_106	NA	NA	NA	NA	NA	NA	NA	NA
HERBY_107	0.01	100	0	0	0	Desert	C	0
HERBY_108	0.07	85	10	5	0	Desert	C	0
HERBY_109	0.03	100	0	0	0	Desert	C	0
HERBY_110	0.16	85	5	5	5	Heterogenous	B	1
HERBY_111	0.01	100	0	0	0	Desert	C	0
HERBY_113	NA	NA	NA	NA	NA	NA	NA	NA
HERBY_115	NA	NA	NA	NA	NA	NA	NA	NA
HERBY_116	NA	NA	NA	NA	NA	NA	NA	NA
HERBY_117	NA	NA	NA	NA	NA	NA	NA	NA
HERBY_118	0.01	100	0	0	0	Desert	C	0
HERBY_119	0.01	100	0	0	0	Desert	C	0
HERBY_121	NA	NA	NA	NA	NA	NA	NA	NA
HERBY_123	NA	NA	NA	NA	NA	NA	NA	NA
HERBY_124	NA	NA	NA	NA	NA	NA	NA	NA
