# Supplementary material for: Molecular, Pathological, Radiological, and Immune Profiling of Non-brainstem Pediatric High-Grade Glioma from the HERBY Phase II Randomized Trial
Source: Cancer Cell. 2018 May 14;33(5):829–842.e5. doi: 10.1016/j.ccell.2018.04.004 (PMC5956280; doi:10.1016/j.ccell.2018.04.004)
Supplement: Table S5. Gene Set Enrichment Analysis, Related to Figure 7 — NAME, names of curated canonical datasets; SIZE, number of genes in gene set; ES, the enrichment score; NES, normalized enrichment score; NOM p val, the nominal p value; FDR q-val, the false discovery rate q value; FWER p val, the family-wise error rate p value; RANK AT MAX, the position in the ranked list at which the maximum enrichment score occurred. [file mmc6.xlsx]

## Sheet: HERBY.GSEA
Table S5 (related to Figure 7)
NAME	SIZE	ES	NES	NOM p val	FDR q val	FWER p val	RANK AT MAX
BIOCARTA_CYTOKINE_PATHWAY	19	0.744867	1.88847	0	1	0.384	3810
PID_CD8_TCR_DOWNSTREAM_PATHWAY	64	0.59416	1.87836	0.00204499	1	0.411	7297
PID_TCR_CALCIUM_PATHWAY	28	0.66099	1.81263	0.00835073	1	0.563	6612
KEGG_AUTOIMMUNE_THYROID_DISEASE	49	0.681219	1.80266	0.00806452	1	0.586	4479
KEGG_JAK_STAT_SIGNALING_PATHWAY	150	0.530315	1.79691	0	1	0.6	8182
BIOCARTA_DC_PATHWAY	22	0.733128	1.7612	0.0020202	1	0.682	5862
KEGG_TASTE_TRANSDUCTION	49	0.571078	1.75994	0	1	0.684	8449
KEGG_VASCULAR_SMOOTH_MUSCLE_CONTRACTION	114	0.561392	1.74887	0	1	0.706	6569
BIOCARTA_INFLAM_PATHWAY	28	0.699653	1.74763	0.00208333	1	0.708	4242
REACTOME_AMINE_LIGAND_BINDING_RECEPTORS	36	0.712539	1.73642	0	1	0.725	4949
KEGG_T_CELL_RECEPTOR_SIGNALING_PATHWAY	107	0.531534	1.70648	0.029703	1	0.771	8889
KEGG_INTESTINAL_IMMUNE_NETWORK_FOR_IGA_PRODUCTION	46	0.740611	1.7047	0	1	0.776	4233
REACTOME_SMOOTH_MUSCLE_CONTRACTION	24	0.647842	1.70379	0.0186335	1	0.779	2894
KEGG_ANTIGEN_PROCESSING_AND_PRESENTATION	79	0.543193	1.70114	0.0236686	1	0.782	7406
BIOCARTA_GATA3_PATHWAY	16	0.706892	1.6953	0.00623701	1	0.793	6431
PID_INTEGRIN3_PATHWAY	42	0.738673	1.69292	0	1	0.798	3792
PID_REG_GR_PATHWAY	81	0.488524	1.68744	0.0168421	1	0.806	6612
PID_AVB3_INTEGRIN_PATHWAY	74	0.647809	1.66946	0.00197239	1	0.835	3996
PID_NFAT_TFPATHWAY	46	0.616711	1.667	0.0248447	1	0.837	6612
KEGG_PRIMARY_IMMUNODEFICIENCY	35	0.670875	1.66137	0.0142566	0.980017	0.845	5404
REACTOME_NRAGE_SIGNALS_DEATH_THROUGH_JNK	43	0.581758	1.65558	0.00587084	0.90912	0.855	6489
KEGG_DILATED_CARDIOMYOPATHY	90	0.627324	1.64909	0.00194932	0.908956	0.867	7998
KEGG_HYPERTROPHIC_CARDIOMYOPATHY_HCM	83	0.616051	1.64742	0.00978474	0.872756	0.867	8555
KEGG_CYTOKINE_CYTOKINE_RECEPTOR_INTERACTION	258	0.574666	1.64638	0.00992064	0.866264	0.868	6947
KEGG_GAP_JUNCTION	90	0.528888	1.64606	0.0059761	0.853687	0.868	9097
KEGG_GNRH_SIGNALING_PATHWAY	101	0.469971	1.6424	0.00603622	0.838602	0.872	10017
PID_RB_1PATHWAY	65	0.472947	1.63963	0.0123457	0.819177	0.873	11987
KEGG_TYPE_I_DIABETES_MELLITUS	41	0.719056	1.63669	0.032	0.803672	0.88	7696
BIOCARTA_NKT_PATHWAY	29	0.68942	1.63397	0.0181452	0.810233	0.881	3093
BIOCARTA_CTLA4_PATHWAY	19	0.738698	1.63248	0.0303644	0.787528	0.884	4359
REACTOME_DEGRADATION_OF_THE_EXTRACELLULAR_MATRIX	28	0.643383	1.62674	0.0183299	0.784939	0.891	8033
BIOCARTA_RAC1_PATHWAY	23	0.562936	1.62451	0.0200803	0.789087	0.895	9034
REACTOME_NUCLEAR_RECEPTOR_TRANSCRIPTION_PATHWAY	47	0.56751	1.62378	0.00366972	0.784314	0.896	7634
PID_IL12_STAT4_PATHWAY	33	0.696683	1.62217	0.0103734	0.77511	0.9	4606
PID_VEGFR1_2_PATHWAY	69	0.482629	1.61822	0.0301205	0.782187	0.909	9803
PID_IL4_2PATHWAY	65	0.585633	1.61521	0.0237154	0.782677	0.911	9151
REACTOME_BILE_ACID_AND_BILE_SALT_METABOLISM	26	0.556318	1.61334	0.00959693	0.775853	0.913	1859
REACTOME_CLASS_A1_RHODOPSIN_LIKE_RECEPTORS	284	0.562118	1.60745	0.0100806	0.762007	0.915	6948
PID_AP1_PATHWAY	69	0.569551	1.6054	0.0313808	0.766409	0.916	10004
ST_JNK_MAPK_PATHWAY	39	0.465921	1.6039	0.0332031	0.75981	0.916	9080
BIOCARTA_INTRINSIC_PATHWAY	23	0.625378	1.60361	0.0119284	0.753755	0.916	5395
PID_IL2_1PATHWAY	55	0.488634	1.60281	0.047817	0.75059	0.916	8127
REACTOME_P130CAS_LINKAGE_TO_MAPK_SIGNALING_FOR_INTEGRINS	15	0.59121	1.60179	0.0178571	0.741839	0.917	1228
KEGG_GLIOMA	65	0.434785	1.60003	0.00996016	0.744769	0.918	9615
PID_IL23_PATHWAY	36	0.612366	1.58993	0.0308642	0.747164	0.926	10680
PID_SYNDECAN_1_PATHWAY	46	0.717623	1.58879	0.0116732	0.74004	0.927	6466
PID_SHP2_PATHWAY	58	0.51108	1.58853	0.0236686	0.73463	0.927	8241
REACTOME_G_ALPHA_I_SIGNALLING_EVENTS	186	0.549325	1.58703	0.0182186	0.724418	0.929	7787
KEGG_PRION_DISEASES	35	0.55798	1.58607	0.0273109	0.723415	0.93	9838
BIOCARTA_CSK_PATHWAY	22	0.659399	1.58595	0.0184049	0.717818	0.93	4964
KEGG_HEMATOPOIETIC_CELL_LINEAGE	84	0.634145	1.58562	0.038	0.713321	0.93	7456
PID_AR_PATHWAY	61	0.4142	1.58407	0.0375494	0.704406	0.935	10456
KEGG_VIRAL_MYOCARDITIS	68	0.581892	1.58129	0.0493097	0.675479	0.936	9250
KEGG_ASTHMA	28	0.716813	1.58093	0.0361446	0.671873	0.936	7406
REACTOME_EXTRACELLULAR_MATRIX_ORGANIZATION	82	0.661052	1.58093	0.0176817	0.666705	0.936	8098
KEGG_ALLOGRAFT_REJECTION	35	0.751946	1.58086	0.0365854	0.66214	0.936	4479
REACTOME_GRB2_SOS_PROVIDES_LINKAGE_TO_MAPK_SIGNALING_FOR_INTERGRINS_	15	0.581828	1.57966	0.0238569	0.662926	0.936	1228
BIOCARTA_TH1TH2_PATHWAY	19	0.723899	1.57756	0.0189076	0.649245	0.936	5249
REACTOME_TCR_SIGNALING	50	0.603064	1.57716	0.0446247	0.646507	0.937	4359
KEGG_ARRHYTHMOGENIC_RIGHT_VENTRICULAR_CARDIOMYOPATHY_ARVC	74	0.607365	1.57691	0.00961539	0.643165	0.938	7998
BIOCARTA_ECM_PATHWAY	24	0.49623	1.57564	0.0462555	0.644438	0.939	8307
PID_IL2_STAT5_PATHWAY	30	0.560598	1.57499	0.0244399	0.643223	0.94	5028
KEGG_FOCAL_ADHESION	199	0.535938	1.57064	0.0393701	0.647059	0.945	9838
KEGG_OOCYTE_MEIOSIS	111	0.411201	1.56997	0.032	0.645598	0.945	9539
PID_RET_PATHWAY	39	0.41093	1.56862	0.0217391	0.647575	0.945	8623
REACTOME_PEPTIDE_LIGAND_BINDING_RECEPTORS	173	0.552281	1.56744	0.0229167	0.640439	0.945	10530
REACTOME_MHC_CLASS_II_ANTIGEN_PRESENTATION	88	0.466551	1.56601	0.0243902	0.625896	0.945	9811
PID_IL12_2PATHWAY	63	0.618973	1.56575	0.0425963	0.623067	0.945	5376
PID_ANGIOPOIETIN_RECEPTOR_PATHWAY	50	0.526853	1.56553	0.0383065	0.616283	0.945	9847
KEGG_NATURAL_KILLER_CELL_MEDIATED_CYTOTOXICITY	130	0.477169	1.5653	0.0283976	0.613654	0.946	8412
KEGG_STARCH_AND_SUCROSE_METABOLISM	43	0.517255	1.56228	0.0247934	0.608594	0.948	10466
KEGG_GRAFT_VERSUS_HOST_DISEASE	37	0.692303	1.56135	0.0491803	0.609435	0.949	6382
ST_INTERLEUKIN_4_PATHWAY	26	0.550712	1.54987	0.033264	0.587768	0.954	12722
REACTOME_PHOSPHORYLATION_OF_CD3_AND_TCR_ZETA_CHAINS	15	0.824915	1.54785	0.0180723	0.575594	0.956	4359
BIOCARTA_MCALPAIN_PATHWAY	25	0.518467	1.54753	0.0460251	0.573718	0.956	8307
REACTOME_GENERATION_OF_SECOND_MESSENGER_MOLECULES	26	0.708678	1.54394	0.046748	0.54499	0.959	4359
REACTOME_APOPTOTIC_CLEAVAGE_OF_CELLULAR_PROTEINS	37	0.524984	1.54329	0.0303644	0.54001	0.961	6001
ST_INTEGRIN_SIGNALING_PATHWAY	82	0.461282	1.53895	0.0388548	0.534569	0.962	10581
PID_CDC42_REG_PATHWAY	30	0.500991	1.5386	0.016	0.524382	0.962	5377
KEGG_PANTOTHENATE_AND_COA_BIOSYNTHESIS	16	0.642869	1.53791	0.0319149	0.522665	0.962	5489
KEGG_RENIN_ANGIOTENSIN_SYSTEM	16	0.62617	1.53789	0.0365854	0.520456	0.962	10391
REACTOME_GPCR_LIGAND_BINDING	380	0.522278	1.53653	0.0201613	0.519123	0.962	7356
KEGG_REGULATION_OF_ACTIN_CYTOSKELETON	211	0.442918	1.53358	0.0482897	0.515331	0.962	9640
BIOCARTA_IL12_PATHWAY	21	0.67351	1.5293	0.0306122	0.502936	0.964	6823
REACTOME_CELL_JUNCTION_ORGANIZATION	75	0.561663	1.52725	0.0179283	0.489168	0.964	7585
REACTOME_G_ALPHA_S_SIGNALLING_EVENTS	119	0.473176	1.52647	0.0131332	0.481019	0.965	6755
KEGG_COMPLEMENT_AND_COAGULATION_CASCADES	69	0.593583	1.52626	0.0434783	0.476521	0.965	9285
REACTOME_SYNTHESIS_SECRETION_AND_INACTIVATION_OF_GLP1	17	0.528509	1.51894	0.0449898	0.466693	0.968	7356
BIOCARTA_PAR1_PATHWAY	37	0.468234	1.51674	0.0398406	0.464554	0.97	8278
PID_HNF3A_PATHWAY	44	0.419947	1.51648	0.0295983	0.456498	0.97	9803
BIOCARTA_PITX2_PATHWAY	15	0.567239	1.51577	0.0397351	0.45445	0.97	9568
PID_ATF2_PATHWAY	58	0.505231	1.51427	0.0329897	0.454873	0.97	10031
REACTOME_NA_CL_DEPENDENT_NEUROTRANSMITTER_TRANSPORTERS	16	0.642058	1.51298	0.0322581	0.44732	0.97	2399
REACTOME_G_ALPHA1213_SIGNALLING_EVENTS	74	0.463644	1.51115	0.0394477	0.446295	0.971	6489
PID_LYMPH_ANGIOGENESIS_PATHWAY	25	0.62957	1.50998	0.0427699	0.447117	0.971	5542
REACTOME_GASTRIN_CREB_SIGNALLING_PATHWAY_VIA_PKC_AND_MAPK	200	0.492464	1.50962	0.0265306	0.446873	0.971	10464
KEGG_SMALL_CELL_LUNG_CANCER	84	0.539912	1.50871	0.0492813	0.445619	0.971	10031
REACTOME_PKA_MEDIATED_PHOSPHORYLATION_OF_CREB	17	0.670591	1.50815	0.0371094	0.443209	0.971	7773
REACTOME_INTERACTION_BETWEEN_L1_AND_ANKYRINS	21	0.699979	1.50339	0.0321361	0.434231	0.971	4493

## Sheet: Meta_analysis.GSEA
Table S5 (related to Figure 7)
NAME	SIZE	ES	NES	NOM p val	FDR q val	FWER p val	RANK AT MAX
KEGG_GLYCOSAMINOGLYCAN_DEGRADATION	20	0.74943	1.9353	0.002079	1	0.485	843
REACTOME_KERATAN_SULFATE_KERATIN_METABOLISM	29	0.616072	1.85564	0.00208333	1	0.73	3851
KEGG_ECM_RECEPTOR_INTERACTION	83	0.558534	1.85298	0.00608519	1	0.732	4234
PID_SYNDECAN_1_PATHWAY	46	0.574089	1.81293	0.00598802	1	0.828	4145
PID_CD8_TCR_PATHWAY	53	0.551259	1.7836	0.00994036	1	0.893	2512
PID_TAP63_PATHWAY	53	0.516422	1.77595	0.01002	1	0.907	2609
REACTOME_EXTRACELLULAR_MATRIX_ORGANIZATION	80	0.545894	1.75945	0.0163265	1	0.931	4145
REACTOME_COLLAGEN_FORMATION	53	0.583915	1.75332	0.0138067	1	0.935	4145
REACTOME_KERATAN_SULFATE_BIOSYNTHESIS	25	0.575511	1.73234	0.0140562	1	0.959	3851
REACTOME_THE_ROLE_OF_NEF_IN_HIV1_REPLICATION_AND_DISEASE_PATHOGENESIS	27	0.613319	1.71422	0.015534	0.991518	0.969	4706
KEGG_LYSOSOME	116	0.54458	1.70767	0.04158	0.929199	0.972	3999
PID_AVB3_INTEGRIN_PATHWAY	72	0.512373	1.70026	0.0155945	0.937509	0.981	3442
KEGG_GLYCOSPHINGOLIPID_BIOSYNTHESIS_GANGLIO_SERIES	15	0.623995	1.69929	0.00982318	0.920802	0.982	1519
PID_TNF_PATHWAY	43	0.491651	1.68082	0.011811	0.865869	0.987	4512
BIOCARTA_NFKB_PATHWAY	22	0.600703	1.68055	0.0242424	0.84982	0.987	3165
PID_TCR_PATHWAY	66	0.518237	1.68028	0.0318725	0.834525	0.987	2512
KEGG_OTHER_GLYCAN_DEGRADATION	16	0.684311	1.67915	0.0167364	0.825127	0.988	1166
BIOCARTA_TCR_PATHWAY	43	0.520372	1.66441	0.0304762	0.829133	0.99	2618
REACTOME_COSTIMULATION_BY_THE_CD28_FAMILY	57	0.479099	1.65833	0.0217822	0.840484	0.992	2777
KEGG_PRIMARY_IMMUNODEFICIENCY	33	0.571924	1.64967	0.0367347	0.865886	0.994	1970
REACTOME_RIP_MEDIATED_NFKB_ACTIVATION_VIA_DAI	18	0.61119	1.64618	0.0297872	0.860501	0.994	2633
REACTOME_NEF_MEDIATES_DOWN_MODULATION_OF_CELL_SURFACE_RECEPTORS_BY_RECRUITING_THEM_TO_CLATHRIN_ADAPTERS	20	0.632626	1.6448	0.0352941	0.855319	0.995	4706
REACTOME_GLYCOSAMINOGLYCAN_METABOLISM	103	0.436957	1.637	0.0121212	0.852353	0.996	3851
ST_INTERLEUKIN_4_PATHWAY	26	0.546238	1.63358	0.0261569	0.836803	0.997	2703
ST_T_CELL_SIGNAL_TRANSDUCTION	44	0.459213	1.62654	0.014	0.834215	0.998	2618
PID_INTEGRIN_CS_PATHWAY	25	0.582644	1.62416	0.0365854	0.804938	0.998	4231
REACTOME_GLYCOSPHINGOLIPID_METABOLISM	34	0.524129	1.62277	0.0435685	0.802749	0.998	3233
PID_TRAIL_PATHWAY	27	0.495568	1.61545	0.0240481	0.823213	0.998	1761
PID_CD8_TCR_DOWNSTREAM_PATHWAY	61	0.449333	1.59589	0.0480962	0.856806	0.998	2430
BIOCARTA_IL3_PATHWAY	15	0.619814	1.58777	0.0294695	0.884827	0.998	5276
REACTOME_CD28_CO_STIMULATION	30	0.485343	1.57912	0.0235756	0.869064	1	2512
KEGG_FOCAL_ADHESION	195	0.414527	1.57832	0.0400763	0.864589	1	4069
BIOCARTA_IL2_PATHWAY	22	0.517143	1.57753	0.0313725	0.860428	1	2662
REACTOME_HS_GAG_DEGRADATION	19	0.513557	1.56978	0.0332031	0.869277	1	2240
PID_INTEGRIN1_PATHWAY	66	0.516759	1.56263	0.0707071	0.861627	1	4145
KEGG_GLYCOSAMINOGLYCAN_BIOSYNTHESIS_CHONDROITIN_SULFATE	22	0.554279	1.55313	0.0598456	0.867657	1	1276
PID_IL4_2PATHWAY	60	0.453653	1.55043	0.0610998	0.860993	1	2662
PID_IL2_STAT5_PATHWAY	30	0.51224	1.54749	0.0284553	0.86185	1	2662
KEGG_NATURAL_KILLER_CELL_MEDIATED_CYTOTOXICITY	119	0.422518	1.54167	0.0591716	0.872625	1	3819
REACTOME_OTHER_SEMAPHORIN_INTERACTIONS	15	0.591805	1.54025	0.0583804	0.866383	1	2307
BIOCARTA_NKCELLS_PATHWAY	19	0.547664	1.53866	0.0735587	0.841492	1	4392
KEGG_O_GLYCAN_BIOSYNTHESIS	26	0.481247	1.53669	0.0324544	0.820092	1	1188
REACTOME_CD28_DEPENDENT_PI3K_AKT_SIGNALING	20	0.507727	1.53623	0.0358566	0.810371	1	2191
REACTOME_COMPLEMENT_CASCADE	26	0.543419	1.53029	0.0612245	0.805427	1	3104
REACTOME_GENERATION_OF_SECOND_MESSENGER_MOLECULES	24	0.598325	1.52902	0.078629	0.806324	1	4654
PID_CXCR4_PATHWAY	100	0.445575	1.51503	0.0601942	0.837223	1	4366
BIOCARTA_IL10_PATHWAY	17	0.587599	1.51475	0.0806794	0.833093	1	3857
REACTOME_INTEGRIN_CELL_SURFACE_INTERACTIONS	76	0.437429	1.49977	0.0607843	0.828272	1	4008
REACTOME_PD1_SIGNALING	15	0.697001	1.4958	0.0907258	0.817931	1	4632
KEGG_PRION_DISEASES	35	0.469984	1.49435	0.0749507	0.820336	1	2274
BIOCARTA_IL22BP_PATHWAY	16	0.593899	1.49201	0.0916497	0.826563	1	4340
BIOCARTA_IL2RB_PATHWAY	38	0.474384	1.48811	0.0689655	0.825969	1	2662
BIOCARTA_P38MAPK_PATHWAY	38	0.405824	1.4873	0.0390625	0.815881	1	1723
REACTOME_ANTIGEN_ACTIVATES_B_CELL_RECEPTOR_LEADING_TO_GENERATION_OF_SECOND_MESSENGERS	28	0.522718	1.48676	0.0985626	0.813919	1	2512
PID_P73PATHWAY	76	0.36974	1.48544	0.0158416	0.811397	1	2096
PID_INTEGRIN_A9B1_PATHWAY	24	0.510717	1.47698	0.0721248	0.827743	1	3882
BIOCARTA_TID_PATHWAY	19	0.537634	1.47387	0.0879346	0.824556	1	4461
KEGG_T_CELL_RECEPTOR_SIGNALING_PATHWAY	104	0.380736	1.4726	0.0501931	0.821841	1	3328
PID_PTP1B_PATHWAY	51	0.43355	1.46749	0.068	0.811756	1	3967
REACTOME_LATENT_INFECTION_OF_HOMO_SAPIENS_WITH_MYCOBACTERIUM_TUBERCULOSIS	31	0.462673	1.46237	0.0625	0.806798	1	4813
BIOCARTA_TNFR2_PATHWAY	18	0.510557	1.46188	0.0752033	0.805295	1	4562
PID_ANGIOPOIETIN_RECEPTOR_PATHWAY	50	0.419388	1.45835	0.0621469	0.80138	1	3229
BIOCARTA_ARAP_PATHWAY	17	0.530412	1.4561	0.0981132	0.796296	1	2082
REACTOME_TCR_SIGNALING	46	0.464687	1.45594	0.0959184	0.793351	1	2618
PID_LYMPH_ANGIOGENESIS_PATHWAY	25	0.482829	1.44497	0.0934579	0.775259	1	3819
PID_NFKAPPAB_ATYPICAL_PATHWAY	17	0.504426	1.44342	0.0841683	0.775463	1	3262
PID_EPHA2_FWD_PATHWAY	18	0.532193	1.4426	0.0898876	0.775452	1	3229
REACTOME_SEMA4D_IN_SEMAPHORIN_SIGNALING	28	0.477522	1.4426	0.0960784	0.772331	1	1353
REACTOME_GPVI_MEDIATED_ACTIVATION_CASCADE	29	0.506765	1.43749	0.0903733	0.773829	1	5534
REACTOME_REGULATION_OF_KIT_SIGNALING	16	0.518767	1.43605	0.0998004	0.767504	1	2452
KEGG_APOPTOSIS	84	0.383979	1.42952	0.0717132	0.777984	1	3477
REACTOME_SPHINGOLIPID_METABOLISM	54	0.411539	1.42394	0.0977131	0.776225	1	3233
REACTOME_METABOLISM_OF_CARBOHYDRATES	217	0.315852	1.40661	0.0469388	0.776511	1	3074
ST_INTEGRIN_SIGNALING_PATHWAY	81	0.390038	1.40229	0.0859232	0.779433	1	3750
REACTOME_O_LINKED_GLYCOSYLATION_OF_MUCINS	48	0.416391	1.40052	0.0976645	0.77291	1	3838
PID_P53_DOWNSTREAM_PATHWAY	130	0.352881	1.39397	0.092	0.759853	1	2571
PID_A6B1_A6B4_INTEGRIN_PATHWAY	46	0.411591	1.38773	0.074364	0.7491	1	3950
REACTOME_TRIF_MEDIATED_TLR3_SIGNALING	68	0.365827	1.37412	0.0986193	0.7554	1	2952
PID_CERAMIDE_PATHWAY	47	0.368947	1.36291	0.0974659	0.757394	1	3960
ST_FAS_SIGNALING_PATHWAY	60	0.358197	1.36225	0.0761905	0.755471	1	3442
